# Supplementary material for: Detection of spacer precursors formed in vivo during primed CRISPR adaptation
Source: Nat Commun. 2019 Oct 10;10:4603. doi: 10.1038/s41467-019-12417-w (PMC6787059; doi:10.1038/s41467-019-12417-w)
Supplement: Supplementary file 4 — Source Data [file 41467_2019_12417_MOESM4_ESM.xlsx]

## Sheet: Fig. 1b
Cell_lengths_KD403_ON	Cell_lengths_KD403_OFF
6.9735	3.1874
8.6473	2.7547
22.6657	2.9132
11.6535	3.5199
16.4909	3.0279
9.9221	3.4172
37.4618	2.1769
23.21	2.2947
39.9607	3.1335
24.6761	3.3393
24.6147	3.3485
31.0175	2.8378
17.3373	3.4172
16.7806	2.865
4.89	2.8433
25.1675	2.3148
7.1016	1.812
36.0226	2.3678
32.699	2.9971
17.129	2.5625
16.6437	2.3612
10.7954	2.865
10.5595	2.6864
27.8616	2.5382
15.7985	3.0736
23.8482	1.7599
18.4448	2.5382
18.9757	2.3481
41.6535	2.6399
8.9759	2.2879
11.8152	3.3853
24.3272	2.1483
15.0754	2.5014
8.4281	2.24
15.148	2.0066
12.1431	2.3612
9.4437	2.1119
12.3725	3.3624
16.3174	1.6226
13.7189	2.2052
19.5647	2.4513
29.6655	1.5937
26.4256	2.5199
18.3299	2.2947
17.175	2.3938
19.8077	2.9132
32.6724	2.3481
15.4065	1.6696
34.0763	3.0736
14.9519	2.7322
19.7984	3.2452
22.6667	2.1193
13.6411	2.7827
9.2125	2.3938
22.8762	2.5199
11.6963	2.1193
13.153	2.8159
27.584	2.6458
28.7538	2.1193
36.76	4.1199
14.8269	3.5243
30.8565	1.812
3.9077	2.6864
24.0475	3.0381
24.0544	2.7378
21.6465	2.2947
7.953	2.4513
16.4071	2.5625
19.0006	2.2052
19.6218	2.7827
17.0606	2.8433
14.9081	2.7322
24.2943	4.9026
25.2289	4.5077
7.7376	2.6922
9.4387	3.2308
17.2805	1.5741
3.3393	1.2691
18.5147	2.5014
31.9517	2.4889
13.2047	2.9132
47.516	2.6864
7.3666	2.3938
11.5198	2.6922
25.243	3.1679
22.5119	2.8214
11.2413	2.24
15.366	1.7599
11.592	2.7827
15.3004	2.8159
14.96	3.4934
21.7757	2.2947
20.5704	2.3938
12.4284	1.9677
17.5074	2.1193
28.8714	2.4702
22.1371	1.7599
18.7307	1.9359
22.7613	1.6226
24.2183	1.9677
15.806	2.4513
18.3159	4.3289
28.0362	3.9901
25.941	2.3148
2.3612	2.6807
39.9527	3.2737
26.1106	2.7491
17.6145	2.6163
24.7794	2.2538
4.2312	3.7788
35.7059	2.4639
28.8779	2.1483
23.7463	2.1265
16.7701	2.1411
13.6853	2.5382
15.1606	3.0381
20.1737	2.3678
30.6845	2.3678
26.1645	3.4172
17.3795	2.6458

## Sheet: Fig. 1e
position relative to the PPS, bp	strand	Percent_of_total_spacers_rep1	Percent_of_total_spacers_rep2	Percent_of_total_spacers_rep3
-399054	NT	0	0	9.28296e-05
-399054	T	0	0	0
-398054	NT	9.78965e-05	0	9.28296e-05
-398054	T	0	0	9.28296e-05
-397054	NT	0	9.11036e-05	0.000464148
-397054	T	0	0	0
-396054	NT	0	0	9.28296e-05
-396054	T	0	0	0
-395054	NT	0	0	0.000371318
-395054	T	0	0	9.28296e-05
-394054	NT	0	0	0
-394054	T	0	0	0
-393054	NT	9.78965e-05	0	9.28296e-05
-393054	T	0	0	0
-392054	NT	0	0	0.000371318
-392054	T	9.78965e-05	0	0
-391054	NT	0	0	9.28296e-05
-391054	T	0	9.11036e-05	0
-390054	NT	0	9.11036e-05	0.000185659
-390054	T	9.78965e-05	9.11036e-05	0
-389054	NT	0	0	0
-389054	T	0	0	0
-388054	NT	9.78965e-05	0	9.28296e-05
-388054	T	0	0	0
-387054	NT	0	0	0
-387054	T	0	9.11036e-05	9.28296e-05
-386054	NT	0	0	0
-386054	T	9.78965e-05	0	0
-385054	NT	0	0	0
-385054	T	0	0	0
-384054	NT	0	0	0.000278489
-384054	T	0	0	0.000371318
-383054	NT	0	0	0
-383054	T	0	9.11036e-05	0.000464148
-382054	NT	0	0	0
-382054	T	0	9.11036e-05	0
-381054	NT	0	0	0
-381054	T	0	0	9.28296e-05
-380054	NT	0	0	9.28296e-05
-380054	T	9.78965e-05	0	9.28296e-05
-379054	NT	0	0	0
-379054	T	0	0	9.28296e-05
-378054	NT	0	0	0
-378054	T	0	0	9.28296e-05
-377054	NT	0	0	0
-377054	T	0	0	9.28296e-05
-376054	NT	0	0	0
-376054	T	0	0	9.28296e-05
-375054	NT	0	0	0
-375054	T	9.78965e-05	0	0
-374054	NT	0	0	9.28296e-05
-374054	T	0	0	9.28296e-05
-373054	NT	0	9.11036e-05	0
-373054	T	0	9.11036e-05	9.28296e-05
-372054	NT	0	0	9.28296e-05
-372054	T	0	9.11036e-05	0.000278489
-371054	NT	0	0	0
-371054	T	0	9.11036e-05	0.000185659
-370054	NT	0	0	0.000185659
-370054	T	0	0	0.000185659
-369054	NT	0.000195793	0	0
-369054	T	0	0	0
-368054	NT	0	0	0
-368054	T	0	0	9.28296e-05
-367054	NT	0	0	0
-367054	T	0	0	9.28296e-05
-366054	NT	0	0	0
-366054	T	0	0	9.28296e-05
-365054	NT	0	0	0
-365054	T	0	0	0
-364054	NT	9.78965e-05	0	0
-364054	T	9.78965e-05	0	9.28296e-05
-363054	NT	0	0	0
-363054	T	0	0	9.28296e-05
-362054	NT	0	0	9.28296e-05
-362054	T	0	0	0
-361054	NT	0	9.11036e-05	0
-361054	T	0	0	0.000278489
-360054	NT	0	0	0
-360054	T	0	0	0.000185659
-359054	NT	0	9.11036e-05	0
-359054	T	0	0	0
-358054	NT	0	0	9.28296e-05
-358054	T	0	0	0
-357054	NT	0	0	0
-357054	T	0	0	0
-356054	NT	0	0	0
-356054	T	0	9.11036e-05	0
-355054	NT	0	0	9.28296e-05
-355054	T	0	0	0.000278489
-354054	NT	0	0	9.28296e-05
-354054	T	0	0	0
-353054	NT	0	0	9.28296e-05
-353054	T	0	0	0
-352054	NT	0	0	0.000185659
-352054	T	0	0	9.28296e-05
-351054	NT	0	0	0
-351054	T	0	0	9.28296e-05
-350054	NT	0	0	0
-350054	T	0	0	0
-349054	NT	0	9.11036e-05	0
-349054	T	0	0	0
-348054	NT	0	0	0
-348054	T	0	0	9.28296e-05
-347054	NT	0	0	0.000185659
-347054	T	0	0	0
-346054	NT	9.78965e-05	9.11036e-05	0
-346054	T	0	0	0
-345054	NT	0	0	0
-345054	T	0	9.11036e-05	9.28296e-05
-344054	NT	0	0	0
-344054	T	0	0	0
-343054	NT	0	0	9.28296e-05
-343054	T	0	0	9.28296e-05
-342054	NT	0	0	0.000185659
-342054	T	9.78965e-05	0	0
-341054	NT	0	0	0
-341054	T	0	0	0
-340054	NT	9.78965e-05	0	9.28296e-05
-340054	T	0	0	9.28296e-05
-339054	NT	0	0	0.000185659
-339054	T	0	0	0
-338054	NT	0	9.11036e-05	0.000185659
-338054	T	0	0	0
-337054	NT	0	0	0
-337054	T	0	0	0
-336054	NT	0	0	0
-336054	T	0	0	0
-335054	NT	0	0	0.000185659
-335054	T	0	0	0
-334054	NT	0.000195793	0	0.000185659
-334054	T	0	0	0
-333054	NT	0	0	0
-333054	T	0	0	0
-332054	NT	0	0	0.000278489
-332054	T	0	0	9.28296e-05
-331054	NT	0	0	0
-331054	T	0	0	0
-330054	NT	0	0	0
-330054	T	9.78965e-05	0	0
-329054	NT	0	0	0
-329054	T	9.78965e-05	0	9.28296e-05
-328054	NT	0	0	0
-328054	T	0	0	0
-327054	NT	0	0	0.000185659
-327054	T	0	0	0
-326054	NT	0	9.11036e-05	9.28296e-05
-326054	T	0.000195793	0	0
-325054	NT	0	0	0
-325054	T	0	0	0
-324054	NT	9.78965e-05	0	0.000185659
-324054	T	0	0	9.28296e-05
-323054	NT	0	9.11036e-05	9.28296e-05
-323054	T	0	9.11036e-05	0
-322054	NT	0	0	0
-322054	T	0	0	0
-321054	NT	0	0	0.000185659
-321054	T	0	0.000182207	0
-320054	NT	0	9.11036e-05	9.28296e-05
-320054	T	0	0	9.28296e-05
-319054	NT	9.78965e-05	0	9.28296e-05
-319054	T	0	0	0
-318054	NT	0.000195793	0	0
-318054	T	9.78965e-05	0	9.28296e-05
-317054	NT	0	0	0
-317054	T	0	0	0.000278489
-316054	NT	0	0	9.28296e-05
-316054	T	0	0	9.28296e-05
-315054	NT	9.78965e-05	0.000182207	0
-315054	T	0	0	0
-314054	NT	9.78965e-05	0	9.28296e-05
-314054	T	0	0	0
-313054	NT	0	0	0
-313054	T	0	0	0
-312054	NT	9.78965e-05	0	9.28296e-05
-312054	T	0	0	0
-311054	NT	0	0	0
-311054	T	0	0	0
-310054	NT	9.78965e-05	0.000182207	9.28296e-05
-310054	T	0	0	0
-309054	NT	0.000195793	0	0
-309054	T	0	0	0
-308054	NT	0.000195793	0.000182207	9.28296e-05
-308054	T	0	0	0
-307054	NT	9.78965e-05	9.11036e-05	0
-307054	T	0	0	0
-306054	NT	0	0	0
-306054	T	9.78965e-05	0	0
-305054	NT	9.78965e-05	0	0.000278489
-305054	T	0	0	0
-304054	NT	0	0	0
-304054	T	0	0	0
-303054	NT	0	0	0.000185659
-303054	T	0	0	0
-302054	NT	0	0	9.28296e-05
-302054	T	0	0	9.28296e-05
-301054	NT	9.78965e-05	0	9.28296e-05
-301054	T	0	0	0
-300054	NT	0	0	0
-300054	T	0	9.11036e-05	0
-299054	NT	0	0	0
-299054	T	0.000195793	9.11036e-05	0.000278489
-298054	NT	0	0	0
-298054	T	0	0	0.000185659
-297054	NT	0	0	9.28296e-05
-297054	T	0	0	0
-296054	NT	0	0.000182207	9.28296e-05
-296054	T	9.78965e-05	0	0
-295054	NT	0.000195793	0.000182207	0
-295054	T	0	0	9.28296e-05
-294054	NT	0	0	9.28296e-05
-294054	T	9.78965e-05	0	0
-293054	NT	0.000195793	0	0.000278489
-293054	T	0	0	0
-292054	NT	9.78965e-05	0.000273311	0.000185659
-292054	T	0	0	0
-291054	NT	9.78965e-05	9.11036e-05	9.28296e-05
-291054	T	0	0	0
-290054	NT	0	0	9.28296e-05
-290054	T	0	0	9.28296e-05
-289054	NT	9.78965e-05	9.11036e-05	0.000278489
-289054	T	0	0	0
-288054	NT	0.000195793	0.000273311	0
-288054	T	0	0	0
-287054	NT	9.78965e-05	9.11036e-05	0.000278489
-287054	T	0	0	0
-286054	NT	9.78965e-05	0	9.28296e-05
-286054	T	0	0	0
-285054	NT	0	0.000182207	9.28296e-05
-285054	T	0	0	0
-284054	NT	0.000391586	9.11036e-05	0.000278489
-284054	T	0	0	0
-283054	NT	0.000391586	0.000273311	0.000185659
-283054	T	0	0	9.28296e-05
-282054	NT	0	9.11036e-05	9.28296e-05
-282054	T	0	0	9.28296e-05
-281054	NT	0	0	0
-281054	T	9.78965e-05	0	0
-280054	NT	0	0.000182207	0
-280054	T	0	0	0
-279054	NT	0	0	9.28296e-05
-279054	T	0	0	9.28296e-05
-278054	NT	0.000391586	9.11036e-05	9.28296e-05
-278054	T	0	0	0
-277054	NT	9.78965e-05	0	9.28296e-05
-277054	T	9.78965e-05	0	9.28296e-05
-276054	NT	0.000195793	0	0
-276054	T	0	0	0.000185659
-275054	NT	0	9.11036e-05	0
-275054	T	0	9.11036e-05	0
-274054	NT	0	0	0
-274054	T	0	9.11036e-05	9.28296e-05
-273054	NT	9.78965e-05	0	0.000185659
-273054	T	9.78965e-05	0	0
-272054	NT	0.000391586	0	0.000185659
-272054	T	0	0	0
-271054	NT	0	9.11036e-05	9.28296e-05
-271054	T	0	0	0.000185659
-270054	NT	0.000195793	0	9.28296e-05
-270054	T	0	0	0
-269054	NT	9.78965e-05	9.11036e-05	9.28296e-05
-269054	T	0	0	0
-268054	NT	9.78965e-05	0	9.28296e-05
-268054	T	0	0	9.28296e-05
-267054	NT	0.000195793	0	0.000278489
-267054	T	0	0	9.28296e-05
-266054	NT	0	9.11036e-05	0.000278489
-266054	T	0	0	9.28296e-05
-265054	NT	9.78965e-05	0	0.000464148
-265054	T	0	0	0.000185659
-264054	NT	0.000195793	0	0
-264054	T	9.78965e-05	0	0
-263054	NT	0	9.11036e-05	9.28296e-05
-263054	T	0	0	0
-262054	NT	9.78965e-05	0	9.28296e-05
-262054	T	0	0	0
-261054	NT	0.000293689	0.000182207	0.000464148
-261054	T	0.000195793	9.11036e-05	9.28296e-05
-260054	NT	9.78965e-05	9.11036e-05	9.28296e-05
-260054	T	0	0	0
-259054	NT	0	9.11036e-05	0.000278489
-259054	T	0	0	0
-258054	NT	0.000195793	0	0.000278489
-258054	T	9.78965e-05	9.11036e-05	9.28296e-05
-257054	NT	9.78965e-05	0	0.000371318
-257054	T	0	9.11036e-05	0
-256054	NT	9.78965e-05	0	9.28296e-05
-256054	T	0	9.11036e-05	0.000185659
-255054	NT	0	0	0
-255054	T	0	0	0
-254054	NT	0	0	0.000464148
-254054	T	0	0	0
-253054	NT	0.000293689	0	0
-253054	T	0	0	0.000185659
-252054	NT	9.78965e-05	0	0
-252054	T	0	0	0
-251054	NT	0.000293689	0	0.000185659
-251054	T	0	0	0
-250054	NT	9.78965e-05	9.11036e-05	0
-250054	T	0	0	9.28296e-05
-249054	NT	9.78965e-05	0	9.28296e-05
-249054	T	0	0	0
-248054	NT	9.78965e-05	0	0
-248054	T	0	0	0
-247054	NT	0.000195793	0	9.28296e-05
-247054	T	0	0	0
-246054	NT	0.000391586	0	0.000464148
-246054	T	0	0	0
-245054	NT	0	0	0.000464148
-245054	T	0	9.11036e-05	9.28296e-05
-244054	NT	0.000195793	0	0.000742637
-244054	T	0.000195793	0	0
-243054	NT	9.78965e-05	0.000182207	9.28296e-05
-243054	T	0	0	0
-242054	NT	9.78965e-05	0.000182207	0.000185659
-242054	T	0	0	0
-241054	NT	0	9.11036e-05	9.28296e-05
-241054	T	0	0	0
-240054	NT	0.000391586	0.000182207	0.000835466
-240054	T	9.78965e-05	9.11036e-05	0
-239054	NT	0.000293689	9.11036e-05	0.00102113
-239054	T	0	0	0
-238054	NT	0.000293689	0.000182207	0.000464148
-238054	T	0	0	0
-237054	NT	9.78965e-05	0	9.28296e-05
-237054	T	0	0	9.28296e-05
-236054	NT	9.78965e-05	9.11036e-05	0.000371318
-236054	T	0	0	0
-235054	NT	0.000195793	0	0.000649807
-235054	T	0	9.11036e-05	9.28296e-05
-234054	NT	0.000195793	0.000182207	0.000556977
-234054	T	0	0	0.000185659
-233054	NT	0.000293689	0	0.000185659
-233054	T	0	0	0
-232054	NT	0.000195793	0.000273311	0.000835466
-232054	T	0	0	9.28296e-05
-231054	NT	0.000489482	0.000273311	0.000835466
-231054	T	0	0	0
-230054	NT	0	0	0.000185659
-230054	T	0	0	0
-229054	NT	0.000293689	9.11036e-05	0.000371318
-229054	T	0	0	0
-228054	NT	0.000195793	9.11036e-05	0.000278489
-228054	T	0	0	0
-227054	NT	0.000195793	0	0.000371318
-227054	T	9.78965e-05	0	0
-226054	NT	9.78965e-05	9.11036e-05	0.000556977
-226054	T	0	0	0
-225054	NT	0.000587379	0.000273311	0.000464148
-225054	T	0	0	0
-224054	NT	0.000391586	0.000273311	0.000464148
-224054	T	0	0	9.28296e-05
-223054	NT	0.000195793	0.000637725	0.000464148
-223054	T	0	0	0
-222054	NT	0.000489482	0.000364414	0.000649807
-222054	T	0	9.11036e-05	9.28296e-05
-221054	NT	0.000489482	0.000182207	0.00129961
-221054	T	0	0	0
-220054	NT	0.000587379	0.000364414	0.000835466
-220054	T	0	0	0.000185659
-219054	NT	0.000195793	9.11036e-05	0.000556977
-219054	T	0	0	9.28296e-05
-218054	NT	9.78965e-05	9.11036e-05	0.000371318
-218054	T	0	0	0
-217054	NT	0.000489482	9.11036e-05	0.00120678
-217054	T	0	0	0
-216054	NT	0.000195793	0.000182207	0.000928296
-216054	T	9.78965e-05	9.11036e-05	0.000185659
-215054	NT	0.000293689	9.11036e-05	0.000371318
-215054	T	9.78965e-05	0	0.000185659
-214054	NT	0.000489482	0.000455518	0.000742637
-214054	T	0	0	9.28296e-05
-213054	NT	0.000195793	0.000455518	0.000742637
-213054	T	0	0	0
-212054	NT	0.000587379	0.000637725	0.00102113
-212054	T	0	0	0.000278489
-211054	NT	9.78965e-05	0.000455518	0.000464148
-211054	T	0	0	0
-210054	NT	0.000391586	0.000182207	0.000371318
-210054	T	0.000195793	9.11036e-05	0.000185659
-209054	NT	9.78965e-05	0	0.000278489
-209054	T	0	0	0.000278489
-208054	NT	0.000391586	9.11036e-05	0.00148527
-208054	T	0	0	0.000185659
-207054	NT	0.000978965	0.000364414	0.000928296
-207054	T	0	9.11036e-05	0
-206054	NT	0.000391586	0.000273311	0.00120678
-206054	T	0	0	9.28296e-05
-205054	NT	0.000195793	0.000364414	0.000371318
-205054	T	9.78965e-05	0	0.000185659
-204054	NT	0.000587379	0.000455518	0.00111395
-204054	T	0	0	0.000278489
-203054	NT	0.000685275	0.000455518	0.00111395
-203054	T	9.78965e-05	0	9.28296e-05
-202054	NT	0.000783172	0.000182207	0.00167093
-202054	T	0	0	0.000278489
-201054	NT	0.000489482	0.000637725	0.00139244
-201054	T	0	0	9.28296e-05
-200054	NT	0.000587379	0.000455518	0.000928296
-200054	T	9.78965e-05	9.11036e-05	0
-199054	NT	0.000587379	0.000455518	0.0015781
-199054	T	0	0	0
-198054	NT	0.000978965	0.000911036	0.000928296
-198054	T	0	0	0.000371318
-197054	NT	0.000978965	0.000273311	0.00241357
-197054	T	0	9.11036e-05	0.000556977
-196054	NT	0.000685275	0.000182207	0.000464148
-196054	T	0	0	0.000185659
-195054	NT	0.00146845	0.00163986	0.00278489
-195054	T	0	0.000182207	0.000371318
-194054	NT	0.000881068	0.000728828	0.00176376
-194054	T	9.78965e-05	0.000182207	0.000185659
-193054	NT	0.000685275	0.00109324	0.00222791
-193054	T	0.000195793	0	0
-192054	NT	0.000685275	0.000911036	0.00102113
-192054	T	0	0	0.000185659
-191054	NT	0.000685275	0.000546621	0.00176376
-191054	T	0	0.000182207	0
-190054	NT	0.000489482	0.000911036	0.00204225
-190054	T	0	0	9.28296e-05
-189054	NT	0.000489482	0.000728828	0.000649807
-189054	T	0	0	9.28296e-05
-188054	NT	0.000587379	0.000728828	0.00139244
-188054	T	0	9.11036e-05	0.000185659
-187054	NT	0.000881068	0.000364414	0.00148527
-187054	T	0	0	9.28296e-05
-186054	NT	0.000783172	0.000455518	0.00194942
-186054	T	0	0	0.000371318
-185054	NT	0.00117476	0.00118435	0.00371318
-185054	T	9.78965e-05	9.11036e-05	0.000185659
-184054	NT	0.00107686	0.000819932	0.00222791
-184054	T	0	0	0
-183054	NT	0.000587379	0.000273311	0.000835466
-183054	T	0	0	0.000278489
-182054	NT	0.00186003	0.00145766	0.00343469
-182054	T	0	0.000182207	0.000464148
-181054	NT	0.000978965	0.000637725	0.00102113
-181054	T	0.000195793	0	0.000371318
-180054	NT	0.00234952	0.00209538	0.00334186
-180054	T	0	9.11036e-05	0.000185659
-179054	NT	0.00117476	0.000455518	0.00148527
-179054	T	0.000293689	0.000182207	0.000742637
-178054	NT	0.000685275	0.000182207	0.00148527
-178054	T	0.000293689	0.000728828	0.00139244
-177054	NT	0.000587379	0.000364414	0.00120678
-177054	T	0	0.000182207	0.000464148
-176054	NT	0.000978965	0.000182207	0.0025064
-176054	T	0.000783172	0.000273311	0.00222791
-175054	NT	0.00117476	0.000182207	0.00111395
-175054	T	0.000391586	0.000273311	0.00120678
-174054	NT	0.00137055	0.000728828	0.00269206
-174054	T	9.78965e-05	0.000182207	0.000649807
-173054	NT	0.00127265	0.000455518	0.00139244
-173054	T	0.000391586	9.11036e-05	0.000185659
-172054	NT	0.000783172	0.00100214	0.00259923
-172054	T	0.000195793	0.000182207	0.000371318
-171054	NT	0.000293689	0.000455518	0.000556977
-171054	T	0.000195793	0.000364414	0.000649807
-170054	NT	0.00117476	0.000637725	0.0015781
-170054	T	0.000293689	0.000273311	0.000464148
-169054	NT	0.00176214	0.00118435	0.00241357
-169054	T	0.000293689	9.11036e-05	0.000278489
-168054	NT	0.00156634	0.000546621	0.00176376
-168054	T	9.78965e-05	0.000273311	0.000742637
-167054	NT	0.00117476	0.000637725	0.00232074
-167054	T	0.000195793	9.11036e-05	0.00102113
-166054	NT	0.00137055	0.00127545	0.00259923
-166054	T	0.000293689	0.000546621	0.000649807
-165054	NT	0.000978965	0.000728828	0.00204225
-165054	T	0.000391586	0.000182207	0.000649807
-164054	NT	0.000587379	0.000728828	0.00213508
-164054	T	0	0.000182207	0.0015781
-163054	NT	0.00156634	0.00163986	0.0025064
-163054	T	0	0	0.000556977
-162054	NT	0.00146845	0.000728828	0.00380601
-162054	T	0	0	0.000185659
-161054	NT	0.00117476	0.00100214	0.00389884
-161054	T	0.000489482	0.000182207	0.000464148
-160054	NT	0.000685275	0.000819932	0.0015781
-160054	T	0	0	0.000556977
-159054	NT	0.000391586	0.000273311	0.000742637
-159054	T	9.78965e-05	0.000182207	0.000649807
-158054	NT	0.000783172	0.00100214	0.00315621
-158054	T	0	9.11036e-05	0.000278489
-157054	NT	0.000587379	0.000455518	0.00204225
-157054	T	0	0.000182207	0.000278489
-156054	NT	0.00186003	0.00118435	0.00269206
-156054	T	9.78965e-05	0.000182207	0.00102113
-155054	NT	0.00225162	0.000911036	0.00445582
-155054	T	0.000489482	0	0.000371318
-154054	NT	0.00166424	0.00163986	0.0040845
-154054	T	9.78965e-05	0.000273311	0.000464148
-153054	NT	0.002839	0.00118435	0.00417733
-153054	T	0.000195793	0.000364414	0.000278489
-152054	NT	0.00127265	0.00100214	0.00334186
-152054	T	0.000195793	9.11036e-05	0.000278489
-151054	NT	0.00146845	0.00136655	0.00343469
-151054	T	0	0.000182207	0.000464148
-150054	NT	0.00264321	0.00154876	0.0050128
-150054	T	0	0	0.000371318
-149054	NT	0.00518851	0.00382635	0.00826183
-149054	T	0	0	0.000835466
-148054	NT	0.00146845	0.00291531	0.00454865
-148054	T	0.000391586	0	0.000371318
-147054	NT	0.00205583	0.00118435	0.00389884
-147054	T	9.78965e-05	9.11036e-05	0.000649807
-146054	NT	0	0	0
-146054	T	0	0	0
-145054	NT	0	0	0
-145054	T	0	0	0
-144054	NT	0	0	0
-144054	T	0	0	0
-143054	NT	0	0	0
-143054	T	0	0	0
-142054	NT	0.000881068	0.000637725	0.000556977
-142054	T	0	9.11036e-05	0.000371318
-141054	NT	0.00264321	0.00163986	0.00334186
-141054	T	9.78965e-05	0.000273311	0.0025064
-140054	NT	0.00195793	0.00109324	0.00297055
-140054	T	0.000293689	0.000182207	0.00213508
-139054	NT	0.00205583	0.00227759	0.00315621
-139054	T	0.000391586	0.000182207	0.00111395
-138054	NT	0.00146845	0.00163986	0.00324903
-138054	T	0.000195793	0.000637725	0.00185659
-137054	NT	0.00127265	0.00127545	0.00371318
-137054	T	0.000195793	0.000182207	0.00213508
-136054	NT	0.0027411	0.00364414	0.00464148
-136054	T	0.000391586	0.000546621	0.00232074
-135054	NT	0.00215372	0.00200428	0.00269206
-135054	T	9.78965e-05	0	0.000928296
-134054	NT	0.00352427	0.0024598	0.00677656
-134054	T	0.000783172	0.000637725	0.00389884
-133054	NT	0.00323058	0.00200428	0.0040845
-133054	T	0.000587379	0.000182207	0.00129961
-132054	NT	0.00186003	0.0024598	0.00324903
-132054	T	0	0.000182207	0.00287772
-131054	NT	0.00244741	0.00218649	0.0040845
-131054	T	0.000391586	0.000273311	0.00222791
-130054	NT	0.00420955	0.00273311	0.00919013
-130054	T	0.000587379	0.000273311	0.00176376
-129054	NT	0.00391586	0.00327973	0.00445582
-129054	T	0.000489482	0	0.0015781
-128054	NT	0.00489482	0.00409966	0.00640524
-128054	T	0.000195793	0.000182207	0.00120678
-127054	NT	0.00215372	0.00200428	0.00445582
-127054	T	9.78965e-05	9.11036e-05	0.00102113
-126054	NT	0.00137055	0.00127545	0.00139244
-126054	T	0.000195793	9.11036e-05	0.000371318
-125054	NT	0.005678	0.00437297	0.00863315
-125054	T	0.000489482	0.000182207	0.00129961
-124054	NT	0.0104749	0.00592173	0.0104897
-124054	T	0.000587379	0.000182207	0.00213508
-123054	NT	0.00244741	0.00163986	0.00362035
-123054	T	0.000195793	0.000455518	0.00204225
-122054	NT	0.00606958	0.00419076	0.00919013
-122054	T	9.78965e-05	0.000182207	0.00222791
-121054	NT	0.00420955	0.00446407	0.00594109
-121054	T	0	0.000273311	0.00139244
-120054	NT	0.002839	0.0024598	0.00445582
-120054	T	0.000293689	0.000455518	0.00176376
-119054	NT	0.00587379	0.00546621	0.0107682
-119054	T	0	0.000546621	0.0015781
-118054	NT	0.00391586	0.00227759	0.00427016
-118054	T	0.000293689	9.11036e-05	0.00222791
-117054	NT	0.00655907	0.00446407	0.00928296
-117054	T	0.000195793	0.000273311	0.000835466
-116054	NT	0.00489482	0.00355304	0.00677656
-116054	T	0.000195793	0.000182207	0.00167093
-115054	NT	0.00783172	0.00901925	0.0147599
-115054	T	0.000293689	9.11036e-05	0.00148527
-114054	NT	0.00430745	0.00428187	0.0065909
-114054	T	0.000195793	0.000273311	0.00222791
-113054	NT	0.002839	0.00282421	0.00427016
-113054	T	0.000391586	0.000182207	0.00194942
-112054	NT	0.00792962	0.00692387	0.0110467
-112054	T	0.000293689	0.000273311	0.00167093
-111054	NT	0.00313269	0.00355304	0.00491997
-111054	T	9.78965e-05	0	0.000371318
-110054	NT	0.00195793	0.00200428	0.0025064
-110054	T	0	0	0.000185659
-109054	NT	0.0134118	0.0120257	0.0175448
-109054	T	0.00117476	0.00100214	0.00232074
-108054	NT	0.0148803	0.0124812	0.0197727
-108054	T	0.000391586	0.000546621	0.00185659
-107054	NT	0.00871279	0.00555732	0.011975
-107054	T	0.000489482	0	0.00185659
-106054	NT	0.0172298	0.0123901	0.0199584
-106054	T	9.78965e-05	0.000273311	0.00148527
-105054	NT	0	0	0
-105054	T	0	0	0
-104054	NT	0	0	0
-104054	T	0	0	0
-103054	NT	0	0	0
-103054	T	0	0	0
-102054	NT	0	0	0
-102054	T	0	0	0
-101054	NT	0	0	0
-101054	T	0	0	0
-100054	NT	0.00528641	0.0050107	0.00844749
-100054	T	0.000587379	0.000546621	0.00269206
-99054	NT	0.0173277	0.0181296	0.0215365
-99054	T	0.000783172	0.00109324	0.00427016
-98054	NT	0.00910437	0.00637725	0.0171735
-98054	T	0.000489482	0.000911036	0.00306338
-97054	NT	0.0175235	0.0113879	0.0180089
-97054	T	0.000489482	0.000819932	0.00371318
-96054	NT	0.0146845	0.0144855	0.0199584
-96054	T	0.000293689	0.000546621	0.00427016
-95054	NT	0.0143908	0.0139388	0.0154097
-95054	T	0.000881068	0.000728828	0.00352752
-94054	NT	0.0162508	0.0139388	0.02395
-94054	T	0.000293689	0.000911036	0.00324903
-93054	NT	0.0146845	0.0109324	0.015781
-93054	T	0.000881068	0.000455518	0.00343469
-92054	NT	0.0186003	0.0154876	0.0203297
-92054	T	0.000489482	0.000455518	0.00473431
-91054	NT	0.0106707	0.0112968	0.016338
-91054	T	0.000489482	0.000273311	0.00278489
-90054	NT	0.00685275	0.00701497	0.00872598
-90054	T	0.000195793	0.000273311	0.00232074
-89054	NT	0.0144887	0.0138477	0.0208867
-89054	T	0.000783172	0.000546621	0.00538411
-88054	NT	0.0225162	0.0178563	0.0262708
-88054	T	0.000391586	0.000455518	0.00259923
-87054	NT	0.0164466	0.0129367	0.021258
-87054	T	0.000195793	0.000455518	0.00176376
-86054	NT	0.0216351	0.0200428	0.0282202
-86054	T	0.000685275	0.000273311	0.00269206
-85054	NT	0.0187961	0.0143033	0.0258066
-85054	T	9.78965e-05	0.000182207	0.00194942
-84054	NT	0.0163487	0.0142122	0.0196799
-84054	T	0.000685275	0.000364414	0.00556977
-83054	NT	0.0121392	0.0126634	0.0216293
-83054	T	0.000685275	0.000728828	0.00389884
-82054	NT	0.0193835	0.0150321	0.0284058
-82054	T	0.000195793	0.000546621	0.00232074
-81054	NT	0.0109644	0.0102036	0.0142958
-81054	T	0.000881068	0.000455518	0.0040845
-80054	NT	0.0261384	0.0225937	0.0412163
-80054	T	0.00127265	0.000819932	0.00334186
-79054	NT	0.0158592	0.0170364	0.0258994
-79054	T	0.000783172	0.00109324	0.00510563
-78054	NT	0.0182087	0.0138477	0.0255281
-78054	T	0.00107686	0.000728828	0.00454865
-77054	NT	0.0293689	0.0262378	0.0394526
-77054	T	0.000391586	0.000728828	0.00306338
-76054	NT	0.0223204	0.0224115	0.0374103
-76054	T	0.000587379	0.000728828	0.00241357
-75054	NT	0.0347533	0.037808	0.0543053
-75054	T	0.000783172	0.000911036	0.00427016
-74054	NT	0.0351448	0.0314307	0.050128
-74054	T	0.000783172	0.00109324	0.00389884
-73054	NT	0.037788	0.032524	0.0563475
-73054	T	0.000587379	0.000637725	0.00343469
-72054	NT	0.0222225	0.0235958	0.0362035
-72054	T	0.000391586	0.000364414	0.00213508
-71054	NT	0.0357322	0.0352571	0.0532842
-71054	T	0.00186003	0.00109324	0.00491997
-70054	NT	0.0446408	0.0478294	0.0624743
-70054	T	0.000881068	0.00118435	0.00519846
-69054	NT	0.02839	0.0247802	0.0410307
-69054	T	0.000587379	0.00163986	0.00594109
-68054	NT	0.0310332	0.0299731	0.0483642
-68054	T	0.000783172	0.00136655	0.00529129
-67054	NT	0.0389628	0.0336172	0.0549551
-67054	T	0.00156634	0.00191317	0.00807617
-66054	NT	0.0351448	0.0311574	0.0505921
-66054	T	0.00127265	0.000911036	0.0040845
-65054	NT	0.0228099	0.0230492	0.0343469
-65054	T	0.000978965	0.00100214	0.00371318
-64054	NT	0.0161529	0.0150321	0.0208867
-64054	T	0.000685275	0.00100214	0.00436299
-63054	NT	0.0259426	0.0235047	0.0380601
-63054	T	0.000685275	0.000637725	0.0025064
-62054	NT	0.0411165	0.0368969	0.0621958
-62054	T	0.000685275	0.000728828	0.00427016
-61054	NT	0.0613811	0.0557554	0.0824327
-61054	T	0.000783172	0.000637725	0.00389884
-60054	NT	0.0355364	0.0361681	0.0542125
-60054	T	0.000391586	0.000364414	0.00167093
-59054	NT	0.0168382	0.0206805	0.0285915
-59054	T	0.00156634	0.00100214	0.00343469
-58054	NT	0.0876174	0.0805355	0.127919
-58054	T	0.000881068	0.000911036	0.00547694
-57054	NT	0.0664717	0.0616771	0.10137
-57054	T	0.00146845	0.00209538	0.00473431
-56054	NT	0.0564863	0.0587618	0.0859602
-56054	T	0.00166424	0.000455518	0.00306338
-55054	NT	0.0737161	0.0744316	0.100163
-55054	T	0.00215372	0.00100214	0.00287772
-54054	NT	0.0636327	0.0643191	0.0939435
-54054	T	0.00156634	0.00127545	0.00454865
-53054	NT	0.05864	0.0561198	0.0880024
-53054	T	0.00234952	0.00373525	0.0090973
-52054	NT	0.0674507	0.0718807	0.107497
-52054	T	0.00401376	0.00382635	0.0132746
-51054	NT	0.0827225	0.0808089	0.120029
-51054	T	0.00186003	0.0024598	0.00770485
-50054	NT	0.137055	0.137293	0.196242
-50054	T	0.00166424	0.00209538	0.00473431
-49054	NT	0.08889	0.0867306	0.124113
-49054	T	0.000978965	0.00145766	0.00399167
-48054	NT	0.14009	0.146768	0.204225
-48054	T	0.00450324	0.00364414	0.0116037
-47054	NT	0.211065	0.217555	0.287679
-47054	T	0.00391586	0.00282421	0.0117894
-46054	NT	0.130692	0.136291	0.192807
-46054	T	0.00440534	0.00491959	0.0137388
-45054	NT	0.111308	0.1106	0.145185
-45054	T	0.00499272	0.00400856	0.0097471
-44054	NT	0.132062	0.128365	0.18241
-44054	T	0.00391586	0.00364414	0.0100256
-43054	NT	0.0994628	0.109962	0.166165
-43054	T	0.00509062	0.00564842	0.00946862
-42054	NT	0.0989734	0.0953854	0.131725
-42054	T	0.00362217	0.00273311	0.00983993
-41054	NT	0.12844	0.127363	0.180368
-41054	T	0.00323058	0.00318862	0.00714788
-40054	NT	0.170927	0.173552	0.215829
-40054	T	0.00420955	0.00273311	0.00649807
-39054	NT	0.29134	0.29308	0.391555
-39054	T	0.00391586	0.00327973	0.0090973
-38054	NT	0.268041	0.275588	0.375031
-38054	T	0.00215372	0.0025509	0.00686939
-37054	NT	0.140286	0.141028	0.191322
-37054	T	0.00342638	0.00346194	0.00519846
-36054	NT	0.307199	0.310208	0.378002
-36054	T	0.00244741	0.00209538	0.00547694
-35054	NT	0.314933	0.299548	0.419218
-35054	T	0.005678	0.00455518	0.00983993
-34054	NT	0.198338	0.270031	0.265214
-34054	T	0.00744013	0.00747049	0.0109539
-33054	NT	0.432507	0.449049	0.610819
-33054	T	0.00665696	0.00601283	0.0113252
-32054	NT	0.31973	0.325149	0.428408
-32054	T	0.00744013	0.00592173	0.0107682
-31054	NT	0.29085	0.298637	0.368255
-31054	T	0.0055801	0.00473738	0.00872598
-30054	NT	0.419976	0.41689	0.554471
-30054	T	0.00812541	0.00710608	0.00946862
-29054	NT	0.227511	0.234136	0.319334
-29054	T	0.0126286	0.00810822	0.0162452
-28054	NT	0.470882	0.474558	0.588354
-28054	T	0.0127265	0.0142122	0.0244142
-27054	NT	0.370245	0.381906	0.453751
-27054	T	0.0124329	0.0126634	0.0158739
-26054	NT	0.694967	0.706053	0.799727
-26054	T	0.00920227	0.00956587	0.016895
-25054	NT	0.390607	0.388101	0.527736
-25054	T	0.0109644	0.0138477	0.0190301
-24054	NT	0.376706	0.369607	0.457743
-24054	T	0.00998544	0.00901925	0.0131818
-23054	NT	0.600497	0.618775	0.680069
-23054	T	0.00988755	0.0111146	0.0140173
-22054	NT	1.05738	1.06154	1.19518
-22054	T	0.00685275	0.0106591	0.0135531
-21054	NT	0.784543	0.799343	0.844378
-21054	T	0.0100833	0.00920146	0.0111395
-20054	NT	1.08479	1.09625	1.20743
-20054	T	0.0147824	0.0138477	0.0192157
-19054	NT	0.705736	0.70997	0.78014
-19054	T	0.00969175	0.0111146	0.0143886
-18054	NT	0.882047	0.938731	1.04508
-18054	T	0.013216	0.0163986	0.0186587
-17054	NT	0.677542	0.625061	0.743008
-17054	T	0.0744992	0.0725184	0.106568
-16054	NT	1.68216	1.51642	1.77704
-16054	T	0.0270194	0.0256001	0.0392669
-15054	NT	0.620272	0.608572	0.655098
-15054	T	0.0199709	0.0229581	0.0221863
-14054	NT	1.35812	1.31809	1.35689
-14054	T	0.0429766	0.0416343	0.0526344
-13054	NT	1.49791	1.5381	1.56019
-13054	T	0.0357322	0.038719	0.0438156
-12054	NT	1.28724	1.33148	1.37341
-12054	T	0.0304458	0.0278777	0.0295198
-11054	NT	1.60247	1.62128	1.59806
-11054	T	0.0314248	0.033435	0.0449295
-10054	NT	2.12416	2.18248	2.10008
-10054	T	0.0621643	0.0667789	0.0669301
-9054	NT	3.07796	3.20101	2.67136
-9054	T	0.0269215	0.02724	0.0363892
-8054	NT	1.87501	1.99371	1.67381
-8054	T	0.0234952	0.0256001	0.0260851
-7054	NT	1.67197	1.64888	1.64847
-7054	T	0.0487525	0.0532956	0.0562547
-6054	NT	3.81072	3.84694	3.04527
-6054	T	0.043466	0.0442763	0.0521702
-5054	NT	2.97184	3.04222	2.71164
-5054	T	0.0351448	0.0394478	0.0384314
-4054	NT	3.27924	3.32856	3.06542
-4054	T	0.0837015	0.0860929	0.0884666
-3054	NT	2.51114	2.49624	2.06592
-3054	T	0.0553115	0.0511091	0.0467861
-2054	NT	3.3556	3.16667	2.89006
-2054	T	0.0680381	0.0627703	0.057183
-1054	NT	7.55076	7.17486	6.18171
-1054	T	0.110623	0.104131	0.0992348
-54	NT	2.74541	2.56648	2.18187
-54	T	0.76467	0.727462	0.640988
946	NT	0.0660801	0.0667789	0.0675799
946	T	3.7883	3.79446	3.32692
1946	NT	0.0937848	0.0979363	0.138223
1946	T	3.90215	3.75784	3.32395
2946	NT	0.0625559	0.0686921	0.070272
2946	T	5.17452	5.31689	4.40745
3946	NT	0.0412144	0.0408144	0.0425159
3946	T	2.3132	2.38117	2.04104
4946	NT	0.0371028	0.0411788	0.0401024
4946	T	2.10262	2.14968	1.79384
5946	NT	0.0757719	0.0847263	0.0888379
5946	T	1.82019	1.93777	1.75123
6946	NT	0.0314248	0.0337083	0.0331402
6946	T	1.34872	1.36756	1.29813
7946	NT	0.0203625	0.0210449	0.0209795
7946	T	0.690953	0.736572	0.670879
8946	NT	0.0237888	0.0293353	0.0313764
8946	T	1.04759	1.05881	1.04201
9946	NT	0.0271173	0.028151	0.0354609
9946	T	2.05573	2.20571	1.91888
10946	NT	0.0149782	0.0134833	0.0185659
10946	T	1.29811	1.35726	1.31911
11946	NT	0.0748908	0.0790779	0.0930152
11946	T	1.51319	1.47068	1.4707
12946	NT	0.0173277	0.0234136	0.0292413
12946	T	1.12043	1.14289	1.21013
13946	NT	0.0150761	0.0154876	0.0247855
13946	T	0.923653	0.954128	1.00145
14946	NT	0.0108665	0.0116613	0.016895
14946	T	0.909556	0.939369	0.92746
15946	NT	0.0179151	0.0153054	0.0255281
15946	T	1.08822	1.04186	1.13234
16946	NT	0.0145866	0.0143944	0.024507
16946	T	1.24779	1.2504	1.35095
17946	NT	0.0118455	0.0139388	0.0233931
17946	T	1.00726	0.954128	1.13586
18946	NT	0.0137055	0.0125723	0.0217221
18946	T	0.563688	0.529038	0.643309
19946	NT	0.00783172	0.00692387	0.0126248
19946	T	0.615671	0.644649	0.696779
20946	NT	0.00871279	0.0077438	0.0150384
20946	T	0.440436	0.438299	0.51047
21946	NT	0.00186003	0.00218649	0.00362035
21946	T	0.0459135	0.0477383	0.0709218
22946	NT	0	0	0
22946	T	0	0	0
23946	NT	0	0	0
23946	T	0	0	0
24946	NT	0	0	0
24946	T	0	0	0
25946	NT	0	0	0
25946	T	0	0	0
26946	NT	0	0	0
26946	T	0	0	0
27946	NT	0.00744013	0.00728828	0.0116037
27946	T	0.278711	0.275224	0.352845
28946	NT	0.00420955	0.00491959	0.0133675
28946	T	0.0691149	0.0797156	0.0948718
29946	NT	0.00332848	0.00364414	0.0134603
29946	T	0.322569	0.327244	0.376702
30946	NT	0.00293689	0.00346194	0.0108611
30946	T	0.197555	0.196875	0.238015
31946	NT	0.00352427	0.0051929	0.0140173
31946	T	0.194814	0.193777	0.228918
32946	NT	0.00890858	0.00847263	0.019587
32946	T	0.142831	0.156425	0.18733
33946	NT	0.00391586	0.00364414	0.0123463
33946	T	0.0768488	0.0820843	0.107032
34946	NT	0.00313269	0.00428187	0.00937579
34946	T	0.0802751	0.0879149	0.0976567
35946	NT	0.00186003	0.00273311	0.00854032
35946	T	0.125993	0.135015	0.154561
36946	NT	0.00176214	0.00182207	0.00547694
36946	T	0.129321	0.130734	0.17192
37946	NT	0.00460114	0.00446407	0.0147599
37946	T	0.12893	0.133922	0.177861
38946	NT	0.00146845	0.00209538	0.00881881
38946	T	0.0821352	0.081811	0.102113
39946	NT	0.00176214	0.00127545	0.00761202
39946	T	0.163291	0.174828	0.209795
40946	NT	0.00303479	0.00273311	0.0133675
40946	T	0.122566	0.118981	0.167186
41946	NT	0.0054822	0.00482849	0.0149456
41946	T	0.13079	0.127909	0.167
42946	NT	0.00254531	0.00191317	0.00965427
42946	T	0.079492	0.0831775	0.0975639
43946	NT	0.00254531	0.00227759	0.008169
43946	T	0.108078	0.113515	0.139523
44946	NT	0.00117476	0.00173097	0.00547694
44946	T	0.0835057	0.0839064	0.110096
45946	NT	0.000881068	0.00300642	0.00640524
45946	T	0.0603042	0.0623148	0.0737067
46946	NT	0.00117476	0.00200428	0.00612675
46946	T	0.0450324	0.0486493	0.0674871
47946	NT	0.00117476	0.00154876	0.00640524
47946	T	0.0687233	0.072154	0.090416
48946	NT	0.000881068	0.000819932	0.00352752
48946	T	0.0357322	0.038719	0.0524487
49946	NT	0.00186003	0.00182207	0.00510563
49946	T	0.0254531	0.0296087	0.0404737
50946	NT	0.00127265	0.00218649	0.00603392
50946	T	0.0260405	0.0258734	0.038153
51946	NT	0.00195793	0.00218649	0.0108611
51946	T	0.05678	0.0593084	0.0902303
52946	NT	0.00176214	0.00154876	0.00510563
52946	T	0.0386691	0.0354393	0.0489212
53946	NT	0.000978965	0.00127545	0.0040845
53946	T	0.0502209	0.0528401	0.0621958
54946	NT	0.00156634	0.00173097	0.00603392
54946	T	0.0374944	0.0333439	0.0500351
55946	NT	0.000978965	0.00118435	0.00482714
55946	T	0.0297605	0.032524	0.0416805
56946	NT	0.00156634	0.00109324	0.00761202
56946	T	0.0665696	0.0596728	0.0802047
57946	NT	0.00137055	0.00127545	0.00547694
57946	T	0.0360259	0.0311574	0.0487355
58946	NT	0.000783172	0.000911036	0.00464148
58946	T	0.0561926	0.055391	0.0738923
59946	NT	0.00156634	0.00191317	0.00491997
59946	T	0.0376902	0.036077	0.0488284
60946	NT	0.00117476	0.000819932	0.00649807
60946	T	0.03025	0.0240513	0.03379
61946	NT	0.00127265	0.00136655	0.00621958
61946	T	0.0262363	0.0258734	0.0341613
62946	NT	0.00107686	0.000455518	0.00222791
62946	T	0.0365154	0.0368969	0.0556049
63946	NT	0.000881068	0.000819932	0.00259923
63946	T	0.0272152	0.0250535	0.0341613
64946	NT	0.00137055	0.00109324	0.00482714
64946	T	0.022712	0.0220471	0.0301696
65946	NT	0.000881068	0.00118435	0.00417733
65946	T	0.0234952	0.0269667	0.0361107
66946	NT	0.000685275	0.000637725	0.0040845
66946	T	0.0362217	0.0337994	0.0414948
67946	NT	0.000783172	0.00200428	0.00584826
67946	T	0.038767	0.0357126	0.0473431
68946	NT	0.00146845	0.000911036	0.00612675
68946	T	0.0365154	0.0366236	0.0496638
69946	NT	0.000881068	0.00118435	0.00362035
69946	T	0.0275089	0.02724	0.0387099
70946	NT	0.000783172	0.00154876	0.00621958
70946	T	0.0297605	0.0296087	0.0454865
71946	NT	0.00127265	0.000637725	0.00371318
71946	T	0.0308374	0.0316129	0.0371318
72946	NT	0.000489482	0.000546621	0.00371318
72946	T	0.0380817	0.0393567	0.0486427
73946	NT	0.00127265	0.00154876	0.00547694
73946	T	0.0306416	0.0305197	0.0423303
74946	NT	0.00244741	0.00145766	0.00538411
74946	T	0.0162508	0.0159431	0.0194942
75946	NT	0.00117476	0.000911036	0.00482714
75946	T	0.0193835	0.0200428	0.0290557
76946	NT	0.000783172	0.000911036	0.00287772
76946	T	0.0262363	0.02642	0.0375031
77946	NT	0.000293689	0.000546621	0.00362035
77946	T	0.0339701	0.0329795	0.0493853
78946	NT	0.000195793	0.000455518	0.00232074
78946	T	0.0200688	0.017583	0.0237644
79946	NT	0.000489482	0.000364414	0.00278489
79946	T	0.0345575	0.0270578	0.0351824
80946	NT	0.000293689	0.000911036	0.00111395
80946	T	0.00822331	0.0128456	0.0140173
81946	NT	0.000978965	0.000728828	0.00343469
81946	T	0.0210477	0.0190406	0.0259923
82946	NT	0.00146845	0.00109324	0.00399167
82946	T	0.0178172	0.0196784	0.0271062
83946	NT	0.000685275	0.000273311	0.00464148
83946	T	0.0119434	0.0100214	0.016338
84946	NT	0.000881068	0.00100214	0.00454865
84946	T	0.0190898	0.0197695	0.0202368
85946	NT	0.00146845	0.000819932	0.00427016
85946	T	0.0083212	0.00838153	0.0122535
86946	NT	0.000391586	0.000546621	0.00278489
86946	T	0.0218309	0.0215915	0.0282202
87946	NT	0.000489482	0.000364414	0.00232074
87946	T	0.0169361	0.0154876	0.0181018
88946	NT	0.000489482	0.000819932	0.00278489
88946	T	0.0229078	0.0229581	0.0297055
89946	NT	0.000195793	0.000455518	0.00185659
89946	T	0.0154676	0.0120257	0.0177304
90946	NT	0.000293689	0.000637725	0.00204225
90946	T	0.0165445	0.0141211	0.0181018
91946	NT	0	0.000819932	0.00278489
91946	T	0.0203625	0.0143944	0.0190301
92946	NT	0.000293689	0.00100214	0.00232074
92946	T	0.0190898	0.0205894	0.0266421
93946	NT	0.000685275	0.000546621	0.00445582
93946	T	0.00734224	0.00710608	0.0110467
94946	NT	0.000978965	0.000728828	0.00464148
94946	T	0.0168382	0.0183118	0.0223719
95946	NT	0.000489482	0.000455518	0.0025064
95946	T	0.0251594	0.0208627	0.0266421
96946	NT	0.000391586	9.11036e-05	0.00306338
96946	T	0.0199709	0.0208627	0.0252496
97946	NT	0.000489482	0.000364414	0.00324903
97946	T	0.00890858	0.0103858	0.0115109
98946	NT	0.000685275	0.000364414	0.00278489
98946	T	0.00655907	0.00455518	0.00538411
99946	NT	0.000587379	0.000364414	0.00204225
99946	T	0.0159571	0.0137566	0.0189372
100946	NT	0.000978965	0	0.00185659
100946	T	0.0280963	0.0215915	0.0280345
101946	NT	0.000685275	0.000546621	0.00362035
101946	T	0.0104749	0.00874594	0.0129033
102946	NT	0.00117476	0.00109324	0.00436299
102946	T	0.0186003	0.0159431	0.0209795
103946	NT	0.000489482	9.11036e-05	0.0025064
103946	T	0.0232015	0.0195873	0.0247855
104946	NT	0.000293689	0.000455518	0.00222791
104946	T	0.0108665	0.0109324	0.0111395
105946	NT	9.78965e-05	0.000364414	0.00241357
105946	T	0.0055801	0.00446407	0.00519846
106946	NT	0.000391586	9.11036e-05	0.00204225
106946	T	0.00978965	0.00838153	0.00761202
107946	NT	0.000293689	0.000273311	0.00185659
107946	T	0.0149782	0.0126634	0.0129033
108946	NT	0.000195793	0.000364414	0.00139244
108946	T	0.0121392	0.0123901	0.0146671
109946	NT	0.000195793	0.000182207	0.00185659
109946	T	0.00783172	0.00573952	0.00770485
110946	NT	0.000881068	0.000182207	0.00148527
110946	T	0.0100833	0.00911036	0.00937579
111946	NT	0.000587379	0.000364414	0.00297055
111946	T	0.00646117	0.00683277	0.00956145
112946	NT	0.000489482	0.000819932	0.00194942
112946	T	0.0105728	0.00911036	0.011975
113946	NT	0.000391586	0.000364414	0.00194942
113946	T	0.00920227	0.00710608	0.0104897
114946	NT	0.000391586	0.000546621	0.0025064
114946	T	0.0125308	0.0128456	0.0167093
115946	NT	9.78965e-05	0.000273311	0.000556977
115946	T	0.00127265	0.00136655	0.00111395
116946	NT	0	0	0
116946	T	0	0	0
117946	NT	0	0	0
117946	T	0	0	0
118946	NT	0	0	0
118946	T	0	0	0
119946	NT	0	0	0
119946	T	0	0	0
120946	NT	0.000391586	9.11036e-05	0.000649807
120946	T	0.00225162	0.00209538	0.00269206
121946	NT	0.000391586	0.000182207	0.00111395
121946	T	0.0152719	0.0112968	0.0184731
122946	NT	0	9.11036e-05	0.000742637
122946	T	0.0164466	0.0103858	0.0141101
123946	NT	0.000293689	0.000455518	0.00129961
123946	T	0.00685275	0.00874594	0.0103041
124946	NT	9.78965e-05	0.000273311	0.000464148
124946	T	0.00812541	0.00701497	0.00956145
125946	NT	0.000293689	0.000182207	0.000278489
125946	T	0.00949596	0.00710608	0.00983993
126946	NT	0.000391586	0	0.000742637
126946	T	0.005678	0.00473738	0.00724071
127946	NT	0.000195793	0	0.000278489
127946	T	0.00753803	0.00655946	0.00826183
128946	NT	0.000195793	0.000182207	0.000928296
128946	T	0.00753803	0.00564842	0.00937579
129946	NT	9.78965e-05	0.000273311	0.000742637
129946	T	0.00401376	0.00327973	0.00510563
130946	NT	0.000293689	0.000364414	0.00167093
130946	T	0.00606958	0.0051018	0.00556977
131946	NT	0.000195793	0.000273311	0.000649807
131946	T	0.00763593	0.00655946	0.00789051
132946	NT	9.78965e-05	0.000364414	0.000556977
132946	T	0.00616748	0.00355304	0.00686939
133946	NT	9.78965e-05	0.000273311	0.000742637
133946	T	0.00587379	0.00537511	0.008169
134946	NT	0.000195793	9.11036e-05	0.000556977
134946	T	0.00411165	0.00409966	0.00584826
135946	NT	0	0	0.00102113
135946	T	0.00763593	0.00564842	0.00696222
136946	NT	9.78965e-05	0.000182207	0.000464148
136946	T	0.00695065	0.00601283	0.00826183
137946	NT	0.000195793	0.000182207	0.000278489
137946	T	0.00509062	0.00482849	0.00547694
138946	NT	0.000195793	0.000364414	0.000464148
138946	T	0.00538431	0.00373525	0.00473431
139946	NT	0	0	0.000928296
139946	T	0.0055801	0.00446407	0.00538411
140946	NT	0.000391586	0.000182207	0.000278489
140946	T	0.00509062	0.00391745	0.0056626
141946	NT	0.000391586	0.000273311	0.000556977
141946	T	0.0054822	0.00355304	0.00649807
142946	NT	9.78965e-05	0.000182207	9.28296e-05
142946	T	0.0027411	0.00218649	0.00259923
143946	NT	0	0	0.000649807
143946	T	0.00391586	0.00382635	0.0040845
144946	NT	9.78965e-05	9.11036e-05	0.000464148
144946	T	0.00313269	0.00346194	0.00529129
145946	NT	9.78965e-05	0.000364414	0.000371318
145946	T	0.00381796	0.00236869	0.00380601
146946	NT	0.000293689	0.000182207	0.000185659
146946	T	0.00254531	0.00273311	0.00436299
147946	NT	0.000195793	9.11036e-05	0.000649807
147946	T	0.00195793	0.00154876	0.00129961
148946	NT	0.000195793	0	0.000371318
148946	T	0.00332848	0.0025509	0.00343469
149946	NT	0	0	0.000278489
149946	T	0.00528641	0.0025509	0.00538411
150946	NT	9.78965e-05	0.000273311	0.000278489
150946	T	0.00293689	0.00337083	0.00399167
151946	NT	0	9.11036e-05	0.000464148
151946	T	0.00234952	0.00145766	0.00343469
152946	NT	0.000293689	9.11036e-05	0.000371318
152946	T	0.00234952	0.0025509	0.00371318
153946	NT	0	0	0.000185659
153946	T	0.00303479	0.0024598	0.00204225
154946	NT	0.000587379	9.11036e-05	0.000371318
154946	T	0.00225162	0.00109324	0.00287772
155946	NT	0	0	0.000371318
155946	T	0.00323058	0.00227759	0.00399167
156946	NT	9.78965e-05	9.11036e-05	0.000185659
156946	T	0.00401376	0.00182207	0.00436299
157946	NT	0	9.11036e-05	0.000556977
157946	T	0.00420955	0.00318862	0.00417733
158946	NT	9.78965e-05	0	0.000371318
158946	T	0.00205583	0.00191317	0.00148527
159946	NT	0.000195793	9.11036e-05	0.000742637
159946	T	0.00372007	0.00109324	0.00120678
160946	NT	0.000195793	9.11036e-05	0.000556977
160946	T	0.00264321	0.00127545	0.00287772
161946	NT	9.78965e-05	0.000182207	0.000185659
161946	T	0.00411165	0.00173097	0.00464148
162946	NT	9.78965e-05	0	0.000185659
162946	T	0.0027411	0.00182207	0.00204225
163946	NT	9.78965e-05	0.000182207	0.000185659
163946	T	0.00411165	0.00182207	0.00315621
164946	NT	0.000195793	0	0.000649807
164946	T	0.00704855	0.00282421	0.00473431
165946	NT	9.78965e-05	0	0.000371318
165946	T	0.00293689	0.00382635	0.00362035
166946	NT	0	9.11036e-05	0.000185659
166946	T	0.00205583	0.00200428	0.00324903
167946	NT	0	0	0
167946	T	0.00225162	0.00291531	0.00259923
168946	NT	0	9.11036e-05	0.000185659
168946	T	0.00215372	0.00273311	0.00380601
169946	NT	9.78965e-05	9.11036e-05	0.000185659
169946	T	0.00166424	0.00118435	0.00167093
170946	NT	9.78965e-05	0	0.000185659
170946	T	0.00234952	0.00118435	0.00176376
171946	NT	0	0	0.000464148
171946	T	0.00303479	0.00291531	0.00241357
172946	NT	0	9.11036e-05	0.000185659
172946	T	0.00303479	0.00236869	0.00232074
173946	NT	0	9.11036e-05	0.000278489
173946	T	0.00166424	0.00236869	0.00194942
174946	NT	9.78965e-05	9.11036e-05	0.000185659
174946	T	0.00264321	0.00227759	0.00399167
175946	NT	0	0	0
175946	T	0.000978965	0.00163986	0.00241357
176946	NT	0	0.000273311	0
176946	T	0.00225162	0.000728828	0.000928296
177946	NT	9.78965e-05	0	0.000371318
177946	T	0.00186003	0.00145766	0.00213508
178946	NT	0	0	0
178946	T	0.002839	0.00100214	0.00232074
179946	NT	0	0	0
179946	T	0.00127265	0.000546621	0.000742637
180946	NT	0.000195793	9.11036e-05	0.000185659
180946	T	0.00107686	0.00145766	0.00204225
181946	NT	9.78965e-05	0	0.000278489
181946	T	0.00146845	0.000911036	0.00222791
182946	NT	9.78965e-05	0	0
182946	T	0.000783172	0.000455518	0.00120678
183946	NT	0	0	0
183946	T	0.00107686	0.000819932	0.000742637
184946	NT	0	0	9.28296e-05
184946	T	0.00146845	0.00100214	0.000928296
185946	NT	0	0	0
185946	T	0.000685275	0.000455518	0.00111395
186946	NT	0.000195793	0	9.28296e-05
186946	T	0.00176214	0.00163986	0.00129961
187946	NT	0	0	0.000185659
187946	T	0.000881068	0.00109324	0.00102113
188946	NT	0	0	0.000185659
188946	T	0.00117476	0.000637725	0.00102113
189946	NT	0	0	0
189946	T	0.00146845	0.00109324	0.000742637
190946	NT	9.78965e-05	9.11036e-05	0.000185659
190946	T	0.0027411	0.00154876	0.00232074
191946	NT	0	0	0
191946	T	0.00117476	0.000819932	0.00204225
192946	NT	9.78965e-05	0	0.000185659
192946	T	0.000685275	0.000911036	0.000556977
193946	NT	0	0	0.000185659
193946	T	0.00117476	0.00100214	0.000278489
194946	NT	0	0	0
194946	T	0.00225162	0.00127545	0.000928296
195946	NT	0	0	9.28296e-05
195946	T	0.00117476	0.000911036	0.000928296
196946	NT	9.78965e-05	0	0
196946	T	0.000293689	0.000455518	0.000556977
197946	NT	0	0	0.000185659
197946	T	0.000783172	0.000637725	0.00102113
198946	NT	9.78965e-05	9.11036e-05	9.28296e-05
198946	T	0.00166424	0.000728828	0.00148527
199946	NT	9.78965e-05	0	9.28296e-05
199946	T	0.00107686	0.000819932	0.000649807
200946	NT	0	9.11036e-05	9.28296e-05
200946	T	0.000587379	0.000546621	0.00111395
201946	NT	0	0	0
201946	T	0.00137055	0.00118435	0.00120678
202946	NT	9.78965e-05	0	0.000185659
202946	T	0.000685275	0.000364414	0.00120678
203946	NT	9.78965e-05	0	9.28296e-05
203946	T	0.000587379	0.000182207	0.000185659
204946	NT	0	0	0
204946	T	0.000685275	0.00100214	0.00111395
205946	NT	0	0	9.28296e-05
205946	T	0.00117476	0.000364414	0.000928296
206946	NT	0	0	0
206946	T	0.000587379	0.000637725	0.00111395
207946	NT	0	0	0.000185659
207946	T	0.000489482	9.11036e-05	0.000371318
208946	NT	9.78965e-05	0	9.28296e-05
208946	T	0.000783172	9.11036e-05	0.000742637
209946	NT	0	0	0
209946	T	0.000391586	0.000182207	0.000649807
210946	NT	0	0	9.28296e-05
210946	T	0.000293689	0.000364414	9.28296e-05
211946	NT	9.78965e-05	0	0.000185659
211946	T	0.000783172	0	0.000371318
212946	NT	0	0	0
212946	T	0.000293689	0.000273311	0.000464148
213946	NT	9.78965e-05	0	0
213946	T	0.000587379	0.000182207	0.000278489
214946	NT	0.000195793	0	0
214946	T	0.000587379	0.000364414	0.000185659
215946	NT	0	0	9.28296e-05
215946	T	0.00127265	0.000364414	0.000464148
216946	NT	0	0	0
216946	T	0.000978965	0.000546621	0.000278489
217946	NT	0	0	9.28296e-05
217946	T	0.000489482	0.000364414	0.000742637
218946	NT	0	0	0
218946	T	0.000685275	0.000911036	0.000556977
219946	NT	0	0	9.28296e-05
219946	T	0.000489482	0.000546621	0.000371318
220946	NT	0	0	9.28296e-05
220946	T	0.000391586	9.11036e-05	0.000278489
221946	NT	0	0	0
221946	T	0.00107686	0.00127545	0.000649807
222946	NT	0	0	9.28296e-05
222946	T	0.000783172	0.000728828	0.000742637
223946	NT	0	0	0
223946	T	0.000391586	0.000182207	0.000278489
224946	NT	0	0	0
224946	T	0.000293689	0.000273311	0.000278489
225946	NT	0.000195793	0	0
225946	T	0.000881068	9.11036e-05	0.000185659
226946	NT	0	0	0
226946	T	0.000881068	0.000455518	0.000185659
227946	NT	0	0	0
227946	T	0.000685275	0.000455518	0.000464148
228946	NT	0	0	0
228946	T	0.000978965	0.000455518	0.000556977
229946	NT	0	0	0
229946	T	0.000391586	0.000364414	0.000556977
230946	NT	0	0	0
230946	T	0.000587379	0.000455518	0.000371318
231946	NT	0	0	0
231946	T	0.000489482	0.000637725	0.000371318
232946	NT	0	0	0
232946	T	0	0	0.000185659
233946	NT	9.78965e-05	0	0
233946	T	0.000195793	0.000728828	0.000371318
234946	NT	9.78965e-05	0	0
234946	T	0.000685275	0	0.000371318
235946	NT	0	0	0
235946	T	0.000489482	0.000364414	0.000371318
236946	NT	0	0	0
236946	T	0.000489482	0.000182207	0.000185659
237946	NT	0	0	0
237946	T	0.000293689	0.000455518	0.000464148
238946	NT	0	0	0.000185659
238946	T	0.000783172	0.000182207	0.000278489
239946	NT	0	0	9.28296e-05
239946	T	0.000587379	9.11036e-05	0.000649807
240946	NT	0	9.11036e-05	0
240946	T	0.000685275	0.000637725	0.000649807
241946	NT	0	0	9.28296e-05
241946	T	0.000391586	0.000182207	0.000464148
242946	NT	0	0	0
242946	T	9.78965e-05	0.000364414	9.28296e-05
243946	NT	0	0	0
243946	T	0.000293689	0.000273311	0.000278489
244946	NT	0	0	0
244946	T	0.000391586	0.000182207	0.000278489
245946	NT	0	0	0
245946	T	0.000293689	0.000182207	0.000278489
246946	NT	9.78965e-05	0	0.000185659
246946	T	0.000195793	9.11036e-05	9.28296e-05
247946	NT	9.78965e-05	0	0
247946	T	0.000391586	0.000364414	9.28296e-05
248946	NT	0	9.11036e-05	0.000185659
248946	T	0.000293689	9.11036e-05	0.000371318
249946	NT	0	9.11036e-05	0
249946	T	0.000489482	9.11036e-05	0.000371318
250946	NT	0	0	0
250946	T	0.000293689	9.11036e-05	0.000371318
251946	NT	0	0	0
251946	T	0.000391586	9.11036e-05	0.000278489
252946	NT	0	0	9.28296e-05
252946	T	9.78965e-05	0.000182207	0.000835466
253946	NT	0	0	9.28296e-05
253946	T	0	9.11036e-05	0.000464148
254946	NT	9.78965e-05	0	0
254946	T	9.78965e-05	0	0.000185659
255946	NT	9.78965e-05	0	0
255946	T	0.000293689	0.000273311	0
256946	NT	0	9.11036e-05	0
256946	T	0.000293689	0.000273311	0.000371318
257946	NT	0	0	0.000185659
257946	T	0.000587379	0	0.000185659
258946	NT	0	0	0
258946	T	0.000489482	0.000364414	9.28296e-05
259946	NT	0	9.11036e-05	9.28296e-05
259946	T	0.000391586	0.000364414	0.000371318
260946	NT	0	0	0
260946	T	0.000489482	0.000546621	9.28296e-05
261946	NT	0	0	0
261946	T	0.000587379	0.000546621	0
262946	NT	0	9.11036e-05	0
262946	T	0.000391586	9.11036e-05	0.000278489
263946	NT	0	0	9.28296e-05
263946	T	0.000587379	0.000273311	0.000185659
264946	NT	0	0	0
264946	T	0.000293689	0.000273311	9.28296e-05
265946	NT	0	0	0
265946	T	0.000489482	0.000182207	0.000278489
266946	NT	9.78965e-05	0	0
266946	T	0.000195793	0.000182207	9.28296e-05
267946	NT	0	0	0
267946	T	0.000195793	0.000182207	9.28296e-05
268946	NT	0	0	0
268946	T	0.000489482	0	0.000371318
269946	NT	0	0	0
269946	T	0.000489482	0.000364414	9.28296e-05
270946	NT	0	0	9.28296e-05
270946	T	0.000293689	9.11036e-05	0
271946	NT	0	9.11036e-05	0
271946	T	0.000293689	9.11036e-05	0.000278489
272946	NT	0	0	0
272946	T	0.000293689	0.000273311	0.000278489
273946	NT	9.78965e-05	0	0
273946	T	0.000195793	0	9.28296e-05
274946	NT	0	0	0
274946	T	0.000293689	0	9.28296e-05
275946	NT	9.78965e-05	0	0
275946	T	0.000195793	0	0
276946	NT	0	0	0
276946	T	0	0	0.000185659
277946	NT	0	0	0
277946	T	0.000293689	0	0.000185659
278946	NT	0	0	0
278946	T	0.000195793	9.11036e-05	0.000278489
279946	NT	0	0	0
279946	T	9.78965e-05	9.11036e-05	0.000464148
280946	NT	0	0	0
280946	T	0.000195793	0.000182207	0.000185659
281946	NT	0	0	0
281946	T	9.78965e-05	0	0
282946	NT	0	0	0
282946	T	0.000195793	0	9.28296e-05
283946	NT	0	0	0
283946	T	9.78965e-05	0.000364414	0.000185659
284946	NT	0	0	0
284946	T	0	0	0
285946	NT	0	0	0
285946	T	0.000391586	0.000182207	9.28296e-05
286946	NT	0	0	0
286946	T	0	9.11036e-05	0.000185659
287946	NT	0	0	0
287946	T	9.78965e-05	0	9.28296e-05
288946	NT	0	0	0
288946	T	0.000587379	0.000273311	0.000278489
289946	NT	0	0	0
289946	T	9.78965e-05	0	9.28296e-05
290946	NT	0	0	0
290946	T	9.78965e-05	0.000182207	9.28296e-05
291946	NT	0	0	0
291946	T	9.78965e-05	0	9.28296e-05
292946	NT	0	0	0
292946	T	0	0	9.28296e-05
293946	NT	0	0	0
293946	T	9.78965e-05	0	0.000278489
294946	NT	0	0	0
294946	T	9.78965e-05	0	0
295946	NT	0	0	0
295946	T	0	9.11036e-05	0
296946	NT	0	0	0
296946	T	0	0	0.000185659
297946	NT	0	0	0
297946	T	0	0	0
298946	NT	0	0	0
298946	T	0	0	0
299946	NT	0	0	0
299946	T	0	0	0
300946	NT	0	0	0
300946	T	0	0	0
301946	NT	0	0	0
301946	T	9.78965e-05	0	0
302946	NT	0	0	0
302946	T	0	0	0.000185659
303946	NT	0	0	0
303946	T	0	0	0
304946	NT	0	0	0
304946	T	0.000293689	0	9.28296e-05
305946	NT	0	0	0.000278489
305946	T	0	0	0
306946	NT	0	0	0
306946	T	0	0	0
307946	NT	0	0	9.28296e-05
307946	T	0	0	0
308946	NT	0	0	0
308946	T	0	0	0
309946	NT	0	0	0
309946	T	0	0.000182207	0
310946	NT	0	0	0
310946	T	0	0	0
311946	NT	9.78965e-05	0	0
311946	T	0	0	0.000185659
312946	NT	0	0	0
312946	T	0	9.11036e-05	9.28296e-05
313946	NT	0	0	0
313946	T	9.78965e-05	9.11036e-05	0.000185659
314946	NT	0	0	0
314946	T	0.000195793	0	0
315946	NT	0	0	0
315946	T	0.000195793	0	0.000185659
316946	NT	0	0	0
316946	T	0	0	0
317946	NT	0	0	9.28296e-05
317946	T	0	0	0
318946	NT	0	0	0
318946	T	9.78965e-05	9.11036e-05	0
319946	NT	0	0	0
319946	T	0	0	9.28296e-05
320946	NT	0	0	0
320946	T	9.78965e-05	0	9.28296e-05
321946	NT	0	0	9.28296e-05
321946	T	0	0	9.28296e-05
322946	NT	9.78965e-05	0	0
322946	T	0.000195793	0	9.28296e-05
323946	NT	0	0	0
323946	T	9.78965e-05	0.000455518	0
324946	NT	0	0	0
324946	T	9.78965e-05	0	9.28296e-05
325946	NT	0	0	0
325946	T	0	9.11036e-05	0
326946	NT	0	0	0
326946	T	0.000195793	0	0
327946	NT	0	0	0
327946	T	9.78965e-05	0	0
328946	NT	0	0	0
328946	T	0	0	0.000185659
329946	NT	0	0	9.28296e-05
329946	T	9.78965e-05	0	0
330946	NT	0	0	0
330946	T	9.78965e-05	0	9.28296e-05
331946	NT	0	0	0
331946	T	9.78965e-05	0	0
332946	NT	0	0	0
332946	T	0	9.11036e-05	9.28296e-05
333946	NT	0	0	0
333946	T	9.78965e-05	0	9.28296e-05
334946	NT	0	0	0
334946	T	0	9.11036e-05	0
335946	NT	0	0	0
335946	T	0	0	0.000185659
336946	NT	0	0	9.28296e-05
336946	T	0	0	9.28296e-05
337946	NT	0	0	0
337946	T	9.78965e-05	9.11036e-05	0
338946	NT	0	0	0
338946	T	0	0	0
339946	NT	0	0	0
339946	T	0	0	0
340946	NT	0	0	9.28296e-05
340946	T	0	0	0
341946	NT	0	0	0
341946	T	0	0	9.28296e-05
342946	NT	0	0	0
342946	T	0	0	0.000185659
343946	NT	0	0	0
343946	T	0.000195793	0	0
344946	NT	0	0	0
344946	T	0	0	9.28296e-05
345946	NT	0	0	9.28296e-05
345946	T	0	0	0
346946	NT	0	0	0
346946	T	0	0	0
347946	NT	0	0	0
347946	T	9.78965e-05	0	0
348946	NT	0	0	9.28296e-05
348946	T	0	0	0
349946	NT	0	0	0
349946	T	0	0	0
350946	NT	0	0	0
350946	T	9.78965e-05	9.11036e-05	0
351946	NT	0	0	9.28296e-05
351946	T	9.78965e-05	9.11036e-05	9.28296e-05
352946	NT	0	0	0
352946	T	0	9.11036e-05	9.28296e-05
353946	NT	0	0	0
353946	T	0	0	0
354946	NT	0	0	9.28296e-05
354946	T	0	0	0
355946	NT	9.78965e-05	0	0
355946	T	0.000195793	9.11036e-05	9.28296e-05
356946	NT	0	0	0
356946	T	0	0	0
357946	NT	0	0	0
357946	T	0	9.11036e-05	0
358946	NT	0	0	0
358946	T	0	0	0
359946	NT	0	0	0
359946	T	9.78965e-05	0	0
360946	NT	0	0	0
360946	T	0	0	0
361946	NT	0	0	0
361946	T	0	0	9.28296e-05
362946	NT	0	0	0
362946	T	0	0	0
363946	NT	0	0	0
363946	T	0	0	9.28296e-05
364946	NT	0	0	0
364946	T	0	0	0
365946	NT	0	0	0
365946	T	0	0	0
366946	NT	0	0	0
366946	T	0	0	0
367946	NT	0	0	0
367946	T	0	0	9.28296e-05
368946	NT	0	9.11036e-05	0
368946	T	0	0	0
369946	NT	0	0	9.28296e-05
369946	T	0	0	9.28296e-05
370946	NT	0	0	0
370946	T	0	0	0
371946	NT	0	0	0
371946	T	0	0	0
372946	NT	0	0	0
372946	T	0	0	0
373946	NT	0	0	9.28296e-05
373946	T	0	0	0
374946	NT	0	0	0
374946	T	0	0	0
375946	NT	0	0	0
375946	T	0	0	9.28296e-05
376946	NT	0	0	0.000185659
376946	T	9.78965e-05	0	0
377946	NT	0	0	0
377946	T	0	0	9.28296e-05
378946	NT	0	0	0
378946	T	9.78965e-05	0	0
379946	NT	0	0	9.28296e-05
379946	T	0	0	0
380946	NT	9.78965e-05	0	0
380946	T	0	9.11036e-05	0
381946	NT	0	0	0.000185659
381946	T	0	0	9.28296e-05
382946	NT	0	0	0
382946	T	0	0	0
383946	NT	0	0	0
383946	T	9.78965e-05	0	0
384946	NT	0	0	9.28296e-05
384946	T	0	0	0
385946	NT	0	0	0
385946	T	0	9.11036e-05	9.28296e-05
386946	NT	0	0	0.000185659
386946	T	9.78965e-05	0	0
387946	NT	0	0	0.000185659
387946	T	0	0	0
388946	NT	0	0	9.28296e-05
388946	T	0	0	0
389946	NT	0	0	9.28296e-05
389946	T	9.78965e-05	0	0
390946	NT	9.78965e-05	0	9.28296e-05
390946	T	0	0	0
391946	NT	0	9.11036e-05	0
391946	T	9.78965e-05	0	0
392946	NT	0	0	0
392946	T	0	0	0
393946	NT	0	0	0
393946	T	0	0	0
394946	NT	0	0	9.28296e-05
394946	T	0	0	0
395946	NT	0	0	0
395946	T	0	0	0
396946	NT	0	0	0
396946	T	0	0	0
397946	NT	0	0	0
397946	T	9.78965e-05	0	0
398946	NT	0	0	0
398946	T	0	9.11036e-05	0
399946	NT	0	0	0
399946	T	0	0	0

## Sheet: Fig. 2a
position relative to the PPS, bp	strand	KD263_rep1, % from total	KD263_rep2, % from total	KD263_rep3, % from total	KD753_rep1, % from total	KD753_rep2, % from total	KD753_rep3, % from total	KD403_rep1, % from total	KD403_rep2, % from total	KD403_rep3, % from total	KD518_rep1, % from total	KD518_rep2, % from total	KD518_rep3, % from total
-99054	NT	0.00998816	0.0131105	0.0132952	0.0079019	0.0121149	0.0137492	0.0283181	0.0321304	0.0261123	0.0227021	0.0279539	0.0261207
-99054	T	0.0140929	0.0136148	0.0126075	0.0141769	0.0161532	0.0137492	0.0263581	0.021538	0.0224166	0.0280437	0.0268402	0.0307302
-98054	NT	0.0103986	0.0171445	0.013066	0.0144094	0.0101765	0.0129853	0.0340628	0.0310711	0.0282328	0.0280437	0.03007	0.033035
-98054	T	0.0136824	0.0115978	0.0126075	0.0151066	0.0156686	0.0183322	0.025885	0.0282465	0.0230224	0.0293792	0.0256152	0.0215112
-97054	T	0.0149138	0.00756376	0.0132952	0.0111556	0.0130841	0.0198599	0.0307511	0.0395451	0.0303533	0.03205	0.0358612	0.0253524
-97054	NT	0.0134088	0.0110935	0.0137537	0.0118529	0.0130841	0.0190961	0.0284533	0.0338958	0.0284751	0.03205	0.0319633	0.0338032
-96054	NT	0.0132719	0.0105893	0.0144414	0.011388	0.0117919	0.0122215	0.0301429	0.0268342	0.0245371	0.0253729	0.0260606	0.0261207
-96054	T	0.0142297	0.0131105	0.0119199	0.0130149	0.0122765	0.00840227	0.0225734	0.026128	0.0201143	0.0173604	0.0214945	0.0215112
-95054	NT	0.0131351	0.0110935	0.0162752	0.0162686	0.0155071	0.0213876	0.0309539	0.0321304	0.0281116	0.0240375	0.0296245	0.0253524
-95054	T	0.0138192	0.014119	0.0139829	0.0132473	0.0114688	0.0168045	0.0266285	0.0229503	0.0233859	0.0280437	0.0246128	0.0238159
-94054	NT	0.0114932	0.0131105	0.0119199	0.0137121	0.0155071	0.0137492	0.0301429	0.034602	0.0292021	0.0213667	0.0308496	0.0338032
-94054	T	0.0114932	0.014119	0.0103153	0.0176631	0.0127611	0.0137492	0.0269664	0.0328365	0.0289598	0.0280437	0.0279539	0.0261207
-93054	NT	0.0109459	0.00705951	0.0126075	0.0127825	0.0106611	0.0106938	0.0305484	0.0321304	0.0314438	0.0333854	0.0289563	0.0268889
-93054	T	0.0127246	0.0115978	0.00962757	0.0111556	0.0137303	0.0106938	0.0265609	0.026128	0.025567	0.0213667	0.028288	0.0276572
-92054	NT	0.0173767	0.0171445	0.0132952	0.0230085	0.0213223	0.0152769	0.0327111	0.0406043	0.0322314	0.0280437	0.0359726	0.0338032
-92054	T	0.00998816	0.00705951	0.0105445	0.0137121	0.0127611	0.00763843	0.0245333	0.0278934	0.0263546	0.0400625	0.0245015	0.0261207
-91054	NT	0.0113564	0.0110935	0.0142121	0.0139445	0.0132457	0.00763843	0.0352793	0.0335427	0.0333219	0.0267083	0.0353044	0.0291937
-91054	T	0.0161453	0.0156318	0.0132952	0.020452	0.0216453	0.0175684	0.0291967	0.0328365	0.0279298	0.0280437	0.0279539	0.0261207
-90054	T	0.0132719	0.010085	0.0135244	0.0137121	0.0153456	0.014513	0.0283181	0.0211849	0.025567	0.0240375	0.0251697	0.0161334
-90054	NT	0.0146402	0.0146233	0.0128368	0.0183603	0.0156686	0.0152769	0.0266285	0.0254218	0.0275057	0.0253729	0.0299586	0.0207429
-89054	NT	0.00998816	0.00857226	0.0107737	0.0120853	0.0111457	0.00992996	0.0243306	0.0229503	0.0218107	0.0200312	0.0262834	0.0284255
-89054	T	0.010125	0.00705951	0.0098568	0.00952877	0.010015	0.0106938	0.0237899	0.0180071	0.0205384	0.0293792	0.0217172	0.0153651
-88054	NT	0.0203868	0.0176488	0.0126075	0.0206844	0.0198685	0.0183322	0.0239926	0.0208318	0.02381	0.03205	0.0257265	0.0276572
-88054	T	0.0112196	0.00857226	0.0132952	0.0151066	0.00872275	0.00840227	0.0237223	0.0225972	0.0234465	0.0213667	0.0229423	0.029962
-87054	NT	0.0123142	0.0110935	0.00916912	0.0111556	0.0156686	0.014513	0.0188562	0.0183602	0.0192056	0.0120187	0.0183761	0.0153651
-87054	T	0.00547297	0.00605101	0.00756452	0.00395095	0.00436137	0.00458306	0.0160852	0.0141232	0.0152675	0.016025	0.0177079	0.0130603
-86054	NT	0.0244915	0.0236998	0.0135244	0.0309104	0.0285912	0.0190961	0.0291967	0.0307181	0.0284145	0.0293792	0.0308496	0.0291937
-86054	T	0.0125878	0.012102	0.0132952	0.0171983	0.0116303	0.00916611	0.0260202	0.0289527	0.0266576	0.0186958	0.0242787	0.0215112
-85054	NT	0.0117669	0.0136148	0.0142121	0.0125501	0.0167994	0.0168045	0.0275071	0.0285996	0.0251429	0.0173604	0.0285108	0.0245842
-85054	T	0.0108091	0.0196658	0.013066	0.0118529	0.0134072	0.0152769	0.0239251	0.026128	0.0264152	0.0280437	0.0248356	0.0291937
-84054	T	0.0138192	0.02017	0.0144414	0.0174307	0.0116303	0.0160407	0.0268312	0.0278934	0.0256276	0.0267083	0.0265061	0.0169016
-84054	NT	0.0084831	0.0131105	0.00939835	0.0125501	0.0108227	0.0175684	0.023452	0.0162417	0.0226589	0.0240375	0.0203808	0.0215112
-83054	NT	0.017103	0.0226913	0.0146706	0.0174307	0.0190608	0.0267345	0.0256823	0.0229503	0.0229618	0.0200312	0.026172	0.0176699
-83054	T	0.00861992	0.0146233	0.0105445	0.00813431	0.0122765	0.00916611	0.0199376	0.0201256	0.0175092	0.0146896	0.0247242	0.0192064
-82054	T	0.0090304	0.00705951	0.00825221	0.0111556	0.00936888	0.0122215	0.0273043	0.0271872	0.0268393	0.0240375	0.0302927	0.0215112
-82054	NT	0.00779898	0.00958077	0.0126075	0.00813431	0.0116303	0.0152769	0.0262905	0.0233034	0.0313832	0.0213667	0.03007	0.0284255
-81054	NT	0.00889357	0.0156318	0.0139829	0.0106908	0.0117919	0.0122215	0.0308187	0.0282465	0.0295657	0.0293792	0.0302927	0.0284255
-81054	T	0.015598	0.0131105	0.00733529	0.0185927	0.0214838	0.0129853	0.0267636	0.026128	0.0233859	0.0280437	0.0236105	0.0268889
-80054	NT	0.00971452	0.0131105	0.0158167	0.0127825	0.0114688	0.0122215	0.0290615	0.0317773	0.0275057	0.0253729	0.0324087	0.0353398
-80054	T	0.0136824	0.0171445	0.0126075	0.0137121	0.0192224	0.014513	0.0290615	0.0278934	0.0260517	0.0227021	0.0292904	0.033035
-79054	NT	0.0153243	0.00958077	0.0119199	0.0155714	0.0190608	0.0114576	0.0279126	0.0342489	0.0275663	0.0293792	0.0280653	0.0268889
-79054	T	0.0120405	0.0156318	0.0107737	0.0139445	0.0127611	0.0206238	0.0253443	0.0201256	0.0262335	0.0400625	0.0251697	0.0222794
-78054	T	0.0150507	0.0136148	0.0126075	0.0132473	0.0137303	0.0137492	0.0279126	0.0236564	0.0256882	0.0173604	0.0247242	0.0268889
-78054	NT	0.0110828	0.0105893	0.0110029	0.00906395	0.0127611	0.00916611	0.0260202	0.0229503	0.0244765	0.0280437	0.0258379	0.0238159
-77054	NT	0.0105355	0.0115978	0.0162752	0.0190575	0.0166378	0.0259707	0.0310891	0.0324835	0.0315044	0.016025	0.0279539	0.0284255
-77054	T	0.0108091	0.00756376	0.00848143	0.0162686	0.00953041	0.0152769	0.0219651	0.0197725	0.017388	0.0133542	0.0185988	0.0184381
-76054	NT	0.015598	0.0110935	0.0116906	0.0188251	0.0214838	0.0175684	0.0273043	0.0254218	0.0293233	0.0333854	0.0344134	0.029962
-76054	T	0.0114932	0.0156318	0.0119199	0.020452	0.0153456	0.0160407	0.0254119	0.0307181	0.0255064	0.0400625	0.0304041	0.033035
-75054	NT	0.0136824	0.012102	0.0123783	0.0137121	0.0158302	0.0221514	0.0316297	0.0257749	0.0307168	0.0267083	0.0322974	0.0276572
-75054	T	0.0119037	0.010085	0.0098568	0.0148742	0.0101765	0.0129853	0.0280477	0.0233034	0.0270817	0.03205	0.0304041	0.0276572
-74054	NT	0.0242179	0.026221	0.0142121	0.0241705	0.0268144	0.0129853	0.0307511	0.0271872	0.0291416	0.0307146	0.0339679	0.0338032
-74054	T	0.00889357	0.0171445	0.0107737	0.0123177	0.0130841	0.00992996	0.0303456	0.0331896	0.0333219	0.0413979	0.0322974	0.029962
-73054	T	0.00916722	0.012102	0.0107737	0.0141769	0.0130841	0.00840227	0.0287236	0.0271872	0.0243553	0.0173604	0.0257265	0.0192064
-73054	NT	0.0139561	0.0151275	0.0126075	0.0181279	0.0101765	0.00916611	0.0246009	0.0187133	0.0249612	0.0186958	0.0236105	0.0314985
-72054	T	0.0127246	0.0105893	0.0105445	0.0079019	0.012438	0.00916611	0.0252768	0.0222441	0.0247794	0.0427333	0.0266175	0.0268889
-72054	NT	0.00998816	0.014119	0.00779375	0.0130149	0.0137303	0.014513	0.0248713	0.0268342	0.0220531	0.0173604	0.0260606	0.0192064
-71054	NT	0.010125	0.0105893	0.0146706	0.0134797	0.0156686	0.0152769	0.0303456	0.0282465	0.0271422	0.0267083	0.0287335	0.0322667
-71054	T	0.0110828	0.0156318	0.0158167	0.0132473	0.0116303	0.0137492	0.0223706	0.0190664	0.0210837	0.0146896	0.0288449	0.0268889
-70054	NT	0.0191554	0.0115978	0.0144414	0.0206844	0.0169609	0.0175684	0.0349414	0.034955	0.0320497	0.0360562	0.0347475	0.029962
-70054	T	0.0143665	0.0156318	0.00893989	0.0116204	0.0182532	0.0160407	0.0237899	0.0240095	0.0212049	0.016025	0.0247242	0.0268889
-69054	NT	0.0172398	0.0166403	0.0148998	0.0174307	0.0179301	0.0129853	0.0291967	0.0331896	0.0290204	0.0280437	0.0392023	0.039181
-69054	T	0.0210709	0.014119	0.0112322	0.0192899	0.0155071	0.00916611	0.0252768	0.0233034	0.0232042	0.0240375	0.0296245	0.0215112
-68054	T	0.0173767	0.0196658	0.0146706	0.0192899	0.0208377	0.0168045	0.0235871	0.0208318	0.0212655	0.0200312	0.0278426	0.0322667
-68054	NT	0.0114932	0.0105893	0.0126075	0.0079019	0.00791509	0.00916611	0.0193969	0.0169479	0.0187815	0.0253729	0.0258379	0.0261207
-67054	NT	0.0105355	0.0176488	0.018109	0.0130149	0.0137303	0.0175684	0.0237223	0.0257749	0.0210231	0.0227021	0.0204921	0.0253524
-67054	T	0.0154611	0.0146233	0.0128368	0.0167334	0.0135687	0.0137492	0.0216948	0.0176541	0.0175698	0.016025	0.0177079	0.0199746
-66054	NT	0.0135456	0.0105893	0.0146706	0.0144094	0.0140533	0.00992996	0.0277774	0.0314242	0.0296868	0.0347208	0.0310723	0.0345715
-66054	T	0.0140929	0.014119	0.00939835	0.0104584	0.0159917	0.0114576	0.0208837	0.0240095	0.0209019	0.0213667	0.0207149	0.0253524
-65054	NT	0.0109459	0.0196658	0.0112322	0.0158038	0.0197069	0.0190961	0.0320353	0.0335427	0.0299292	0.0267083	0.0307382	0.0338032
-65054	T	0.0117669	0.0151275	0.010086	0.0125501	0.0146994	0.0183322	0.0279126	0.0342489	0.0289598	0.0373917	0.0299586	0.033035
-64054	NT	0.0117669	0.0110935	0.013066	0.0155714	0.0159917	0.0122215	0.0327787	0.0257749	0.0316861	0.0347208	0.0361953	0.033035
-64054	T	0.0110828	0.012102	0.0098568	0.0127825	0.0134072	0.0106938	0.0292643	0.0300119	0.0247188	0.0333854	0.0327428	0.0253524
-63054	NT	0.0108091	0.0136148	0.0132952	0.0134797	0.0130841	0.0168045	0.0304132	0.0254218	0.0281722	0.03205	0.0281767	0.033035
-63054	T	0.0206605	0.0136148	0.0112322	0.0202196	0.0227761	0.0168045	0.0262905	0.0233034	0.0232648	0.0280437	0.0255038	0.0169016
-62054	NT	0.00766215	0.00756376	0.0114614	0.0104584	0.012438	0.00763843	0.0256147	0.021891	0.0241736	0.0280437	0.0299586	0.029962
-62054	T	0.00711486	0.00907652	0.00871066	0.00673986	0.00807662	0.00687458	0.0215596	0.017301	0.0179333	0.0133542	0.0204921	0.0207429
-61054	NT	0.0136824	0.010085	0.0135244	0.0134797	0.0142148	0.0160407	0.0290615	0.0289527	0.0292627	0.0253729	0.0294017	0.0307302
-61054	T	0.0140929	0.014119	0.0139829	0.0158038	0.0169609	0.0160407	0.0235871	0.0257749	0.025567	0.0173604	0.0297359	0.0238159
-60054	T	0.0120405	0.012102	0.0123783	0.0125501	0.0174455	0.00992996	0.0302105	0.034955	0.0316861	0.0240375	0.0260606	0.0314985
-60054	NT	0.0131351	0.00907652	0.0148998	0.0192899	0.0179301	0.0160407	0.0287912	0.0321304	0.0319891	0.0413979	0.0317405	0.0384128
-59054	NT	0.0113564	0.0176488	0.0135244	0.0104584	0.0159917	0.00992996	0.0283181	0.0254218	0.0282934	0.0387271	0.0255038	0.0184381
-59054	T	0.0145034	0.0131105	0.0123783	0.0146418	0.0171224	0.014513	0.0258174	0.0271872	0.0264152	0.03205	0.0278426	0.0338032
-58054	T	0.00944087	0.0110935	0.00848143	0.0148742	0.0184147	0.00992996	0.0248037	0.0278934	0.0239312	0.0307146	0.026172	0.0222794
-58054	NT	0.015598	0.010085	0.0123783	0.0127825	0.0132457	0.0152769	0.0240602	0.0204787	0.023083	0.0186958	0.0269516	0.0184381
-57054	NT	0.0214814	0.0191615	0.0142121	0.026727	0.0216453	0.0198599	0.0371717	0.0338958	0.0327767	0.0547521	0.0353044	0.0307302
-57054	T	0.00766215	0.0136148	0.0121491	0.0104584	0.00969194	0.00992996	0.0271016	0.0236564	0.0222954	0.0293792	0.0257265	0.0276572
-56054	NT	0.0172398	0.0186573	0.010086	0.0269594	0.0242299	0.0168045	0.0313594	0.0282465	0.0320497	0.0280437	0.0318519	0.0376445
-56054	T	0.0127246	0.0105893	0.00825221	0.0141769	0.0132457	0.00763843	0.0285208	0.0254218	0.0241736	0.0253729	0.0296245	0.0368763
-55054	NT	0.0188817	0.0166403	0.013066	0.0197548	0.0234222	0.014513	0.0299401	0.0254218	0.0312015	0.0293792	0.0285108	0.0307302
-55054	T	0.0176503	0.016136	0.0142121	0.0174307	0.0206761	0.0175684	0.0203431	0.0222441	0.0207202	0.0173604	0.026172	0.0215112
-54054	T	0.0128615	0.0105893	0.0158167	0.00999359	0.0121149	0.00992996	0.0255471	0.0289527	0.0245977	0.0267083	0.0296245	0.0245842
-54054	NT	0.0117669	0.00907652	0.013066	0.0120853	0.0116303	0.0122215	0.0212892	0.0278934	0.0221742	0.0200312	0.0221627	0.0230477
-53054	T	0.0128615	0.0131105	0.0121491	0.0141769	0.0166378	0.0137492	0.026696	0.0264811	0.0245371	0.0106833	0.0272857	0.0284255
-53054	NT	0.0102618	0.00806801	0.00848143	0.0127825	0.0113073	0.014513	0.0198024	0.0162417	0.0201749	0.0253729	0.0238332	0.0253524
-52054	T	0.0103986	0.0126063	0.0158167	0.0137121	0.0127611	0.00687458	0.0247361	0.0271872	0.0220531	0.0227021	0.0276198	0.0215112
-52054	NT	0.00656756	0.00806801	0.0107737	0.00929636	0.00710742	0.00840227	0.0190589	0.021891	0.0173274	0.0267083	0.0226082	0.0215112
-51054	T	0.0105355	0.014119	0.013066	0.0116204	0.0101765	0.00916611	0.0241954	0.021538	0.0242341	0.0200312	0.0255038	0.0199746
-51054	NT	0.0120405	0.0176488	0.0107737	0.0176631	0.0143764	0.00916611	0.0225734	0.0183602	0.0222348	0.0133542	0.024056	0.0276572
-50054	NT	0.0227128	0.0105893	0.0123783	0.0288187	0.0234222	0.0282622	0.0280477	0.0254218	0.0244159	0.0333854	0.0258379	0.0238159
-50054	T	0.0121774	0.00857226	0.0123783	0.0116204	0.0142148	0.0137492	0.0248713	0.0229503	0.0241736	0.0253729	0.0302927	0.0215112
-49054	NT	0.012451	0.0191615	0.013066	0.0183603	0.0190608	0.0122215	0.0316973	0.0384858	0.0354424	0.0387271	0.0305154	0.033035
-49054	T	0.00738851	0.00857226	0.0123783	0.0106908	0.00807662	0.0106938	0.0312918	0.0268342	0.0272634	0.0347208	0.0319633	0.0261207
-48054	NT	0.0131351	0.0146233	0.016046	0.0192899	0.0155071	0.0190961	0.0245333	0.0293057	0.0246582	0.0186958	0.0192671	0.0253524
-48054	T	0.00985134	0.00958077	0.00962757	0.0111556	0.0116303	0.0106938	0.0218975	0.0162417	0.0212049	0.0213667	0.0228309	0.0176699
-47054	T	0.00643074	0.0105893	0.0132952	0.00952877	0.0109842	0.00611074	0.0173693	0.0190664	0.0150252	0.0173604	0.0160373	0.0122921
-47054	NT	0.00574662	0.00705951	0.0110029	0.00720468	0.00726896	0.00840227	0.0169638	0.0162417	0.0145405	0.016025	0.0202694	0.0238159
-46054	NT	0.0117669	0.00806801	0.0144414	0.0141769	0.0106611	0.0129853	0.0241278	0.0155356	0.0245371	0.0146896	0.0206035	0.0153651
-46054	T	0.00725168	0.0151275	0.010086	0.0104584	0.0113073	0.00916611	0.0177072	0.0169479	0.0136923	0.0173604	0.015035	0.00998732
-45054	NT	0.0335219	0.0337848	0.0107737	0.0334669	0.0368294	0.0198599	0.0273043	0.0225972	0.0231436	0.0253729	0.0228309	0.0222794
-45054	T	0.0161453	0.0176488	0.0137537	0.0197548	0.0169609	0.0106938	0.0213568	0.0194195	0.018115	0.0227021	0.0207149	0.0169016
-44054	NT	0.00670438	0.0115978	0.0135244	0.00673986	0.0108227	0.0114576	0.0227085	0.0236564	0.0212655	0.0200312	0.026172	0.0169016
-44054	T	0.0121774	0.00907652	0.0142121	0.0130149	0.0113073	0.00687458	0.0216948	0.0233034	0.0184179	0.0186958	0.0218286	0.0222794
-43054	NT	0.0139561	0.00857226	0.0139829	0.0106908	0.0125995	0.0114576	0.0184507	0.0204787	0.0196297	0.0213667	0.0165942	0.0169016
-43054	T	0.0169662	0.0110935	0.0132952	0.0158038	0.0167994	0.0160407	0.0164231	0.0201256	0.0156916	0.0173604	0.0207149	0.0230477
-42054	NT	0.0110828	0.0110935	0.0107737	0.0151066	0.0116303	0.0129853	0.0229789	0.0225972	0.0199932	0.016025	0.0213831	0.0176699
-42054	T	0.015598	0.0126063	0.0148998	0.0158038	0.0137303	0.0106938	0.0184507	0.0194195	0.0175698	0.0133542	0.0198239	0.0153651
-41054	NT	0.019429	0.0176488	0.0146706	0.0244029	0.0185762	0.0137492	0.0239926	0.0162417	0.0226589	0.0267083	0.0247242	0.0215112
-41054	T	0.00807263	0.0110935	0.00779375	0.0118529	0.0122765	0.00763843	0.0158149	0.0208318	0.0144193	0.0173604	0.0154805	0.0145969
-40054	T	0.0131351	0.0126063	0.0144414	0.016501	0.0127611	0.0122215	0.0248713	0.0190664	0.0241736	0.0186958	0.0306268	0.0284255
-40054	NT	0.0132719	0.0156318	0.0116906	0.00952877	0.0122765	0.0106938	0.0230465	0.0236564	0.0208414	0.0173604	0.0276198	0.0261207
-39054	T	0.00766215	0.00857226	0.0148998	0.0118529	0.0129226	0.0122215	0.0261554	0.021891	0.0220531	0.0267083	0.0239446	0.0199746
-39054	NT	0.0135456	0.0115978	0.00871066	0.0118529	0.0169609	0.0114576	0.0227085	0.030365	0.0229618	0.0213667	0.0275084	0.0192064
-38054	T	0.0143665	0.0136148	0.0110029	0.0192899	0.0198685	0.0129853	0.0281829	0.0257749	0.0256276	0.0227021	0.0223854	0.0222794
-38054	NT	0.017924	0.0131105	0.0107737	0.016501	0.0164763	0.0168045	0.0249388	0.021891	0.0247794	0.0186958	0.0209376	0.0199746
-37054	NT	0.0119037	0.0115978	0.0116906	0.0125501	0.0104996	0.0129853	0.0195996	0.0197725	0.0206596	0.00934792	0.0192671	0.0153651
-37054	T	0.00889357	0.00958077	0.00939835	0.011388	0.00726896	0.00992996	0.0164907	0.0162417	0.015631	0.0240375	0.0154805	0.00921907
-36054	NT	0.00957769	0.0126063	0.0146706	0.0130149	0.0125995	0.0137492	0.0293994	0.0243626	0.0301109	0.0253729	0.0265061	0.0138286
-36054	T	0.00766215	0.0115978	0.0132952	0.0130149	0.0114688	0.00458306	0.0177748	0.0134171	0.0159945	0.0213667	0.0169283	0.0145969
-35054	T	0.0125878	0.00907652	0.0119199	0.016501	0.00985347	0.0137492	0.0252092	0.0236564	0.02381	0.0253729	0.0223854	0.0245842
-35054	NT	0.00547297	0.00756376	0.0098568	0.00650745	0.00936888	0.0137492	0.0231816	0.0137702	0.0197508	0.0120187	0.0185988	0.0145969
-34054	T	0.00985134	0.012102	0.0144414	0.0332345	0.0208377	0.0252068	0.0250064	0.0197725	0.0225378	0.0146896	0.0250583	0.0176699
-34054	NT	0.0153243	0.0166403	0.0158167	0.0218464	0.0188993	0.0183322	0.0200727	0.017301	0.0166004	0.0200312	0.0157032	0.0161334
-33054	NT	0.00725168	0.0105893	0.0146706	0.0134797	0.0108227	0.0129853	0.0314946	0.0271872	0.0279298	0.0307146	0.0204921	0.0199746
-33054	T	0.00670438	0.00907652	0.0098568	0.00720468	0.0113073	0.00687458	0.0202079	0.0194195	0.0189632	0.0146896	0.0192671	0.0069143
-32054	NT	0.0131351	0.0136148	0.0132952	0.00743709	0.015184	0.0106938	0.0228437	0.0222441	0.0194479	0.016025	0.0187102	0.0184381
-32054	T	0.0246284	0.0226913	0.0123783	0.0230085	0.0255221	0.0183322	0.0200727	0.0155356	0.0164792	0.016025	0.0136985	0.0153651
-31054	NT	0.0177871	0.0126063	0.0135244	0.0144094	0.0155071	0.0160407	0.0268312	0.0187133	0.0221137	0.0146896	0.0114711	0.00998732
-31054	T	0.0106723	0.0115978	0.0112322	0.0130149	0.0101765	0.0122215	0.0233844	0.0282465	0.0235677	0.0133542	0.0130303	0.0153651
-30054	NT	0.00656756	0.00453826	0.00893989	0.00859913	0.00775355	0.00458306	0.0193969	0.0141232	0.0155704	0.0080125	0.00868688	0.00998732
-30054	T	0.00738851	0.010085	0.0132952	0.00813431	0.00936888	0.00992996	0.0160176	0.0144763	0.0109054	0.0106833	0.00957784	0.00768256
-29054	T	0.0145034	0.0156318	0.0112322	0.0230085	0.0214838	0.014513	0.0230465	0.0225972	0.0222348	0.0253729	0.0165942	0.0176699
-29054	NT	0.0132719	0.012102	0.00756452	0.0106908	0.0140533	0.00611074	0.0219651	0.0151825	0.0206596	0.016025	0.0133644	0.0138286
-28054	NT	0.0188817	0.014119	0.0137537	0.0176631	0.0143764	0.014513	0.0305484	0.021891	0.0256882	0.016025	0.0128076	0.0138286
-28054	T	0.0102618	0.00958077	0.0155875	0.0139445	0.00953041	0.00687458	0.0248713	0.0211849	0.0216896	0.0146896	0.0193784	0.0199746
-27054	NT	0.0123142	0.010085	0.0103153	0.011388	0.0122765	0.00992996	0.0269664	0.0275403	0.0227195	0.016025	0.0158146	0.0130603
-27054	T	0.0136824	0.0126063	0.0128368	0.0111556	0.014861	0.00992996	0.0227761	0.021891	0.017388	0.0173604	0.0143668	0.0153651
-26054	NT	0.0142297	0.0166403	0.0112322	0.0111556	0.0121149	0.00992996	0.0217623	0.0208318	0.0183574	0.00667708	0.00779592	0.0115238
-26054	T	0.00697803	0.00554676	0.0135244	0.00999359	0.00775355	0.00763843	0.0158825	0.0144763	0.0142376	0.00667708	0.011137	0.00998732
-25054	T	0.0157348	0.0186573	0.0135244	0.0158038	0.0171224	0.0198599	0.0201403	0.0120048	0.0146617	0.00934792	0.00556851	0.00537779
-25054	NT	0.00779898	0.00857226	0.0119199	0.00813431	0.00985347	0.0122215	0.0164907	0.0127109	0.0144799	0.00400625	0.00657084	0.00614605
-24054	NT	0.00711486	0.00958077	0.0107737	0.00952877	0.00791509	0.00611074	0.0202079	0.0264811	0.0204173	0.0133542	0.00835277	0.00537779
-24054	T	0.0113564	0.0176488	0.00848143	0.0106908	0.0114688	0.00992996	0.0125708	0.00812087	0.0113295	0.0120187	0.00623673	0.00384128
-23054	NT	0.0154611	0.0171445	0.0110029	0.0202196	0.0182532	0.0106938	0.030278	0.0328365	0.0285963	0.00934792	0.0130303	0.0138286
-23054	T	0.00656756	0.00705951	0.00802298	0.00673986	0.00791509	0.0053469	0.0200727	0.0197725	0.0162975	0.0146896	0.0123621	0.0069143
-22054	NT	0.0177871	0.0176488	0.0112322	0.0183603	0.0214838	0.0198599	0.0335897	0.0233034	0.0252641	0.0080125	0.0179306	0.0138286
-22054	T	0.00697803	0.0105893	0.0107737	0.0109232	0.0122765	0.00992996	0.023452	0.0187133	0.0199326	0.0133542	0.015035	0.0199746
-21054	NT	0.0207973	0.0166403	0.00871066	0.0190575	0.0209992	0.0152769	0.0389289	0.0367204	0.0361089	0.0120187	0.0123621	0.0153651
-21054	T	0.00670438	0.00756376	0.00802298	0.0127825	0.00920734	0.0122215	0.0258174	0.0229503	0.023083	0.0293792	0.0160373	0.0192064
-20054	NT	0.0114932	0.0126063	0.0126075	0.0137121	0.0140533	0.0137492	0.03778	0.0310711	0.0284145	0.0146896	0.0144781	0.0138286
-20054	T	0.0146402	0.014119	0.0123783	0.0116204	0.0113073	0.0122215	0.0296698	0.0247157	0.0252035	0.0133542	0.0163714	0.00845081
-19054	NT	0.0206605	0.016136	0.0112322	0.0160362	0.0185762	0.0129853	0.0362255	0.0360143	0.0335643	0.0146896	0.0139213	0.0153651
-19054	T	0.0132719	0.0196658	0.016046	0.0132473	0.0158302	0.0122215	0.0269664	0.0268342	0.0215078	0.0173604	0.0135872	0.0138286
-18054	NT	0.0191554	0.0186573	0.0126075	0.0183603	0.0195454	0.0213876	0.0375096	0.034955	0.0293233	0.0173604	0.0108029	0.0069143
-18054	T	0.0138192	0.016136	0.0139829	0.0162686	0.0150225	0.0122215	0.0282505	0.0254218	0.0235071	0.0133542	0.0123621	0.00998732
-17054	T	0.00834627	0.0115978	0.0103153	0.00604263	0.00694589	0.00840227	0.0408889	0.0229503	0.0214472	0.00534167	0.00356385	0.00460953
-17054	NT	0.00547297	0.00806801	0.00687684	0.00395095	0.00533057	0.0053469	0.0276422	0.0275403	0.0160551	0.00400625	0.00490029	0.00537779
-16054	NT	0.00533614	0.00806801	0.010086	0.0104584	0.00904581	0.00916611	0.0364283	0.0321304	0.0210231	0.00534167	0.00534577	0.0069143
-16054	T	0.00779898	0.00705951	0.00802298	0.00906395	0.00629976	0.0114576	0.0233844	0.0180071	0.0127229	0.00267083	0.00534577	0.000768256
-15054	NT	0.0149138	0.00705951	0.0139829	0.00929636	0.0121149	0.0122215	0.0407537	0.0363674	0.0343519	0.0106833	0.0106915	0.00921907
-15054	T	0.0127246	0.0151275	0.0135244	0.0185927	0.0156686	0.0175684	0.0253443	0.0208318	0.0189632	0.00400625	0.00879825	0.00460953
-14054	NT	0.0123142	0.0126063	0.0126075	0.0120853	0.0155071	0.0152769	0.0454171	0.0406043	0.0331402	0.00934792	0.0161487	0.0153651
-14054	T	0.00985134	0.0115978	0.0121491	0.0132473	0.0108227	0.0122215	0.0254119	0.0233034	0.0181756	0.00667708	0.0100233	0.00921907
-13054	NT	0.00944087	0.00806801	0.0165044	0.00743709	0.0103381	0.014513	0.0504184	0.0413105	0.0344125	0.0186958	0.0172624	0.00845081
-13054	T	0.0154611	0.012102	0.0114614	0.0171983	0.014861	0.0152769	0.0391317	0.034602	0.0339278	0.016025	0.0142554	0.0115238
-12054	NT	0.0112196	0.0151275	0.0126075	0.0174307	0.0155071	0.0175684	0.0594747	0.0550807	0.0415616	0.0080125	0.0142554	0.0122921
-12054	T	0.0109459	0.0151275	0.0112322	0.011388	0.0109842	0.0106938	0.0356173	0.034602	0.0241736	0.0173604	0.0109143	0.0122921
-11054	NT	0.00820945	0.0105893	0.0107737	0.010226	0.0114688	0.00687458	0.0464984	0.0469598	0.0371388	0.0133542	0.0144781	0.00998732
-11054	T	0.00944087	0.00705951	0.00962757	0.0146418	0.0159917	0.0190961	0.0399427	0.0466067	0.0310803	0.00400625	0.0147009	0.00998732
-10054	NT	0.0121774	0.00705951	0.00916912	0.0134797	0.0159917	0.0137492	0.0819805	0.0632015	0.0611912	0.0186958	0.0155918	0.0130603
-10054	T	0.0135456	0.0115978	0.00893989	0.0160362	0.0164763	0.0122215	0.0408889	0.0356612	0.0328373	0.0146896	0.0134758	0.0176699
-9054	NT	0.0129983	0.0186573	0.0103153	0.0155714	0.014861	0.0183322	0.0877252	0.0893295	0.0714301	0.0080125	0.0153691	0.0138286
-9054	T	0.0131351	0.0105893	0.0178798	0.0104584	0.0125995	0.014513	0.0453495	0.043429	0.0382294	0.0173604	0.0158146	0.0130603
-8054	NT	0.0128615	0.0115978	0.0098568	0.0118529	0.0155071	0.0160407	0.0602182	0.0441351	0.0444091	0.0106833	0.0106915	0.0130603
-8054	T	0.0106723	0.0110935	0.0135244	0.0125501	0.0119534	0.0160407	0.0327111	0.0377797	0.0256276	0.00667708	0.0103574	0.0138286
-7054	T	0.00985134	0.0115978	0.0103153	0.0111556	0.00953041	0.0122215	0.0771144	0.0755594	0.0558597	0.00400625	0.00712769	0.00384128
-7054	NT	0.00697803	0.00756376	0.0128368	0.0076695	0.00775355	0.00687458	0.0593396	0.0508437	0.039744	0.00400625	0.00735044	0.0069143
-6054	NT	0.0146402	0.0151275	0.0174213	0.0195224	0.0180916	0.0160407	0.0833998	0.0727347	0.0628876	0.00667708	0.0082414	0.00998732
-6054	T	0.0123142	0.00958077	0.0116906	0.0123177	0.0129226	0.0122215	0.0627188	0.0579053	0.0475595	0.00667708	0.0104688	0.00768256
-5054	NT	0.0162821	0.0252125	0.0137537	0.0181279	0.0222915	0.0183322	0.0945513	0.0787371	0.0636146	0.0186958	0.0163714	0.0115238
-5054	T	0.0125878	0.0136148	0.0146706	0.0134797	0.0161532	0.00763843	0.0552845	0.0540214	0.0488318	0.0133542	0.012028	0.0069143
-4054	NT	0.00779898	0.0105893	0.0110029	0.00557782	0.0106611	0.00611074	0.106243	0.087211	0.0693702	0.0133542	0.0114711	0.00768256
-4054	T	0.0113564	0.0115978	0.0165044	0.0178955	0.015184	0.0114576	0.0950244	0.0935665	0.0718542	0.0146896	0.0148122	0.0161334
-3054	NT	0.012451	0.0151275	0.0103153	0.0111556	0.0132457	0.0129853	0.0569065	0.047666	0.0375629	0.0133542	0.011137	0.00460953
-3054	T	0.0128615	0.014119	0.016046	0.0181279	0.0140533	0.0122215	0.0469715	0.0420167	0.0307774	0.0120187	0.0123621	0.0107556
-2054	NT	0.00998816	0.0110935	0.0107737	0.0118529	0.00904581	0.0106938	0.0897528	0.0787371	0.053618	0.00133542	0.00590262	0.00384128
-2054	T	0.00875675	0.00907652	0.0135244	0.0130149	0.0108227	0.0129853	0.068058	0.052256	0.0463478	0.00534167	0.0063481	0.00460953
-1054	NT	0.015598	0.0136148	0.013066	0.0188251	0.0127611	0.0160407	0.153215	0.125697	0.0892422	0.00267083	0.00846414	0.00384128
-1054	T	0.00779898	0.00504251	0.010086	0.0139445	0.0121149	0.00992996	0.0918479	0.0903888	0.0568291	0.00133542	0.00434344	0.00307302
-54	NT	0.0114932	0.00857226	0.0146706	0.026727	0.024876	0.0274983	0.0766413	0.0808556	0.0535575	0.00667708	0.00790729	0.00614605
-54	T	0.00697803	0.00403401	0.00802298	0.0130149	0.00791509	0.0053469	0.0417675	0.0338958	0.0233859	0.00400625	0.00490029	0.00537779
946	NT	0.00779898	0.00907652	0.0098568	0.010226	0.00823815	0.00916611	0.123072	0.117929	0.0808209	0.0080125	0.0103574	0.00460953
946	T	0.0109459	0.0136148	0.0112322	0.00929636	0.0114688	0.00763843	0.120774	0.108396	0.0748835	0.00400625	0.00501166	0.00921907
1946	T	0.0134088	0.0115978	0.00939835	0.0127825	0.00920734	0.0129853	0.106379	0.0882703	0.0773069	0.00534167	0.00902099	0.00998732
1946	NT	0.00602026	0.00756376	0.0119199	0.005113	0.00920734	0.00992996	0.0550141	0.0526091	0.0358059	0.00534167	0.00790729	0.00768256
2946	T	0.0239442	0.022187	0.0103153	0.0202196	0.0221299	0.0152769	0.108203	0.0974504	0.0725207	0.0080125	0.0130303	0.00845081
2946	NT	0.0250388	0.0312636	0.0114614	0.0274243	0.0281066	0.0198599	0.0773847	0.0667323	0.055375	0.00667708	0.0139213	0.0153651
3946	T	0.0142297	0.014119	0.0103153	0.0132473	0.015184	0.0129853	0.0905638	0.0889765	0.0719148	0.0173604	0.0190443	0.0153651
3946	NT	0.00930404	0.0115978	0.0128368	0.00883154	0.0121149	0.00611074	0.0558927	0.0508437	0.039744	0.0133542	0.0197125	0.0207429
4946	T	0.0132719	0.0105893	0.0169629	0.015339	0.0116303	0.0160407	0.0823184	0.0670854	0.0556174	0.0133542	0.0161487	0.0122921
4946	NT	0.0168294	0.0146233	0.0148998	0.0190575	0.0179301	0.0160407	0.0613671	0.0543745	0.0458025	0.0120187	0.0165942	0.0192064
5946	T	0.0184713	0.0216828	0.0103153	0.0174307	0.0208377	0.0122215	0.0656925	0.0526091	0.0482259	0.016025	0.0204921	0.0138286
5946	NT	0.015598	0.0176488	0.0128368	0.0195224	0.0216453	0.0175684	0.0404834	0.039192	0.0336249	0.0146896	0.0181533	0.0176699
6946	T	0.012451	0.0115978	0.0126075	0.0118529	0.0146994	0.0137492	0.058461	0.0487252	0.0455602	0.0146896	0.0194898	0.0122921
6946	NT	0.0153243	0.012102	0.0132952	0.0139445	0.0155071	0.0137492	0.0481205	0.0533153	0.0417433	0.016025	0.0161487	0.00998732
7946	NT	0.0175135	0.0176488	0.013066	0.0158038	0.0158302	0.0190961	0.0280477	0.0225972	0.022356	0.0213667	0.0126962	0.0253524
7946	T	0.0186081	0.022187	0.00962757	0.0151066	0.0185762	0.0114576	0.0264933	0.0169479	0.0212049	0.0080125	0.0173738	0.0107556
8946	T	0.00725168	0.0105893	0.00939835	0.00650745	0.0106611	0.0114576	0.0422406	0.026128	0.0312015	0.016025	0.0159259	0.00921907
8946	NT	0.00820945	0.00806801	0.0105445	0.00627504	0.00888428	0.0129853	0.0390641	0.0324835	0.0256882	0.0146896	0.0124735	0.0122921
9946	T	0.0136824	0.016136	0.0146706	0.0155714	0.0188993	0.0160407	0.0591368	0.0692039	0.0543451	0.016025	0.0149236	0.0130603
9946	NT	0.0119037	0.00907652	0.0116906	0.0104584	0.0119534	0.0183322	0.034198	0.0285996	0.0283539	0.0200312	0.0173738	0.0153651
10946	T	0.0112196	0.0146233	0.013066	0.0195224	0.0221299	0.0175684	0.0694097	0.0776779	0.0634934	0.0227021	0.014144	0.0145969
10946	NT	0.0114932	0.00958077	0.0105445	0.0146418	0.0129226	0.014513	0.0289263	0.0275403	0.0252035	0.0120187	0.0152577	0.0122921
11946	T	0.0117669	0.012102	0.0132952	0.0106908	0.00839968	0.014513	0.0430516	0.0342489	0.0324737	0.0173604	0.0159259	0.0138286
11946	NT	0.0102618	0.00705951	0.0119199	0.0118529	0.0116303	0.00611074	0.0254795	0.0289527	0.0197508	0.0106833	0.014144	0.0122921
12946	T	0.0181976	0.0206743	0.0148998	0.0220789	0.0163148	0.0168045	0.0386586	0.0275403	0.0272634	0.0200312	0.0149236	0.00921907
12946	NT	0.00861992	0.0136148	0.015129	0.00976118	0.00856122	0.014513	0.034198	0.0331896	0.0288992	0.0080125	0.0155918	0.0161334
13946	T	0.0158716	0.016136	0.0153583	0.0213816	0.0201915	0.0236791	0.0456874	0.0519029	0.0358059	0.0133542	0.0161487	0.0184381
13946	NT	0.00807263	0.010085	0.0155875	0.00836672	0.00920734	0.00611074	0.0310891	0.0275403	0.0244159	0.0120187	0.0167055	0.0115238
14946	T	0.02025	0.022187	0.0121491	0.0248678	0.0226145	0.014513	0.0506887	0.0649669	0.0499829	0.0120187	0.0147009	0.00998732
14946	NT	0.0084831	0.00857226	0.013066	0.00836672	0.010015	0.00916611	0.0263581	0.0229503	0.0244765	0.0173604	0.0142554	0.0169016
15946	T	0.00437837	0.00907652	0.0121491	0.00952877	0.00694589	0.0122215	0.0298725	0.0300119	0.0224166	0.0080125	0.00946647	0.0107556
15946	NT	0.00752533	0.00806801	0.00871066	0.00697227	0.00936888	0.00763843	0.016288	0.0180071	0.0120565	0.0080125	0.00790729	0.00921907
16946	T	0.0090304	0.00705951	0.0137537	0.010226	0.00807662	0.00458306	0.0312918	0.0183602	0.0227801	0.0106833	0.0101347	0.0130603
16946	NT	0.00985134	0.012102	0.0112322	0.0123177	0.00839968	0.0106938	0.0262229	0.026128	0.0206596	0.0120187	0.00779592	0.0107556
17946	NT	0.00711486	0.0110935	0.0112322	0.00441577	0.00662283	0.00763843	0.0290615	0.0208318	0.0179333	0.00400625	0.00813003	0.0115238
17946	T	0.010125	0.00857226	0.0098568	0.0104584	0.00969194	0.00687458	0.0274395	0.0197725	0.0154493	0.0080125	0.00813003	0.00537779
18946	T	0.00875675	0.0110935	0.0116906	0.00836672	0.0121149	0.0114576	0.0216948	0.0137702	0.0146617	0.0106833	0.00679358	0.00768256
18946	NT	0.0112196	0.00705951	0.0126075	0.00952877	0.00743049	0.00992996	0.0200051	0.0162417	0.0168427	0.0080125	0.00968921	0.0130603
19946	T	0.0121774	0.0131105	0.0114614	0.0120853	0.00936888	0.0114576	0.0383206	0.0388389	0.0359877	0.0200312	0.0163714	0.0161334
19946	NT	0.0119037	0.014119	0.0178798	0.0151066	0.0138918	0.0122215	0.0281829	0.0240095	0.0250218	0.0213667	0.0162601	0.0138286
20946	T	0.010125	0.0126063	0.0155875	0.0146418	0.0138918	0.0152769	0.0342656	0.0254218	0.0257488	0.0267083	0.0187102	0.0138286
20946	NT	0.0160084	0.024204	0.0119199	0.0167334	0.0182532	0.0152769	0.0284533	0.0324835	0.0212655	0.0106833	0.0162601	0.0222794
21946	T	0.00301013	0.000504251	0.00252151	0.00162686	0.00129226	0.000763843	0.00689366	0.00600238	0.00587678	0.00400625	0.00846414	0.00768256
21946	NT	0.0034206	0.00554676	0.00343842	0.00557782	0.00306911	0.00840227	0.0062854	0.00635546	0.00557385	0.00534167	0.00601399	0.00460953
22946	T	0	0	0	0	0	0	0.00013517	0	0.000121171	0	0	0
22946	NT	0.000136824	0	0.000229228	0	0	0	0	0	6.05854e-05	0	0.00011137	0
23946	NT	0	0	0	0	0	0	0	0	0	0	0	0
23946	T	0	0	0	0	0	0	0	0	0	0	0	0
24946	NT	0	0	0	0	0	0	0	0	0	0	0	0
24946	T	0	0	0	0	0	0	0	0	0	0	0	0
25946	NT	0	0	0	0	0	0	0	0	0	0	0	0
25946	T	0	0	0	0	0	0	0	0	0	0	0	0
26946	NT	0	0	0	0	0	0	0	0	0	0	0	0
26946	T	0	0	0	0	0	0	0	0	0	0	0	0
27946	NT	0.00711486	0.012102	0.0190259	0.00999359	0.00953041	0.0160407	0.0293319	0.0243626	0.02484	0.0307146	0.0238332	0.0291937
27946	T	0.017103	0.012102	0.0139829	0.0197548	0.0242299	0.0114576	0.0257499	0.0225972	0.0238706	0.0240375	0.0224968	0.029962
28946	NT	0.0172398	0.0110935	0.0148998	0.020452	0.0130841	0.024443	0.0307511	0.026128	0.0329584	0.0227021	0.0267289	0.0284255
28946	T	0.0129983	0.016136	0.00939835	0.0123177	0.0117919	0.0160407	0.0196672	0.0201256	0.0212655	0.0227021	0.0239446	0.0207429
29946	T	0.0157348	0.0146233	0.0155875	0.0151066	0.0166378	0.0160407	0.0298049	0.0307181	0.0324737	0.0360562	0.0257265	0.0245842
29946	NT	0.010125	0.00756376	0.0128368	0.0123177	0.0130841	0.0122215	0.0271016	0.0310711	0.0271422	0.0200312	0.0248356	0.0215112
30946	T	0.0168294	0.0146233	0.0107737	0.0190575	0.0209992	0.0175684	0.0344007	0.0338958	0.0302927	0.0293792	0.026172	0.0322667
30946	NT	0.0183344	0.0171445	0.013066	0.0158038	0.014861	0.0175684	0.0329139	0.0289527	0.0261123	0.0253729	0.0238332	0.0153651
31946	T	0.0123142	0.0156318	0.0132952	0.0188251	0.0153456	0.0152769	0.0293994	0.0321304	0.0281116	0.0186958	0.0286221	0.0353398
31946	NT	0.00971452	0.0156318	0.0105445	0.0134797	0.0111457	0.0122215	0.028656	0.0278934	0.0242947	0.0227021	0.03007	0.0284255
32946	NT	0.0169662	0.0146233	0.0112322	0.0169659	0.0163148	0.0160407	0.0356173	0.0317773	0.0332008	0.0253729	0.0283994	0.0345715
32946	T	0.00971452	0.0105893	0.0119199	0.00976118	0.0117919	0.00611074	0.0315622	0.0257749	0.0301715	0.0240375	0.0286221	0.0230477
33946	NT	0.0113564	0.0105893	0.0105445	0.0141769	0.0135687	0.0122215	0.0331842	0.0328365	0.0272634	0.0440687	0.026172	0.0284255
33946	T	0.0123142	0.00705951	0.00962757	0.0109232	0.0132457	0.0137492	0.0327111	0.0268342	0.0322314	0.0186958	0.0297359	0.0322667
34946	T	0.0132719	0.0146233	0.00939835	0.016501	0.0137303	0.0114576	0.0233168	0.0225972	0.0235071	0.016025	0.0204921	0.0176699
34946	NT	0.0110828	0.0115978	0.00802298	0.0160362	0.0117919	0.014513	0.0210865	0.0233034	0.0197508	0.0213667	0.0192671	0.0161334
35946	NT	0.00998816	0.012102	0.0153583	0.00906395	0.0121149	0.0168045	0.0296022	0.0317773	0.0289598	0.0347208	0.0287335	0.0268889
35946	T	0.0131351	0.0105893	0.0126075	0.0144094	0.0158302	0.0137492	0.0256823	0.0250688	0.026597	0.0133542	0.0216058	0.0199746
36946	NT	0.00752533	0.00907652	0.0135244	0.0146418	0.014861	0.0129853	0.030278	0.0331896	0.0312015	0.0186958	0.0299586	0.0261207
36946	T	0.012451	0.00857226	0.0103153	0.00999359	0.0138918	0.0137492	0.0285208	0.0282465	0.0284145	0.0240375	0.0262834	0.0322667
37946	T	0.0113564	0.0115978	0.0105445	0.0120853	0.0167994	0.0137492	0.0283181	0.0268342	0.0270211	0.0213667	0.0259493	0.0276572
37946	NT	0.0110828	0.016136	0.00939835	0.0127825	0.0127611	0.0183322	0.0277098	0.0285996	0.0281116	0.0333854	0.0256152	0.0291937
38946	NT	0.0112196	0.012102	0.0139829	0.0106908	0.0132457	0.0183322	0.0323732	0.0413105	0.0288386	0.0267083	0.0322974	0.039181
38946	T	0.0161453	0.0136148	0.0121491	0.0190575	0.0161532	0.0183322	0.0253443	0.030365	0.023083	0.0146896	0.0234991	0.0176699
39946	NT	0.0134088	0.0166403	0.0155875	0.0192899	0.017284	0.0160407	0.0319677	0.0338958	0.030535	0.0293792	0.0297359	0.0314985
39946	T	0.0218919	0.0196658	0.0126075	0.0185927	0.0214838	0.0252068	0.0280477	0.0310711	0.029808	0.0240375	0.0248356	0.0245842
40946	NT	0.0136824	0.00857226	0.0112322	0.0116204	0.0103381	0.0137492	0.0266285	0.0307181	0.0283539	0.0200312	0.0336338	0.0353398
40946	T	0.0123142	0.010085	0.0128368	0.0137121	0.0104996	0.00992996	0.0260878	0.0314242	0.0256882	0.03205	0.026172	0.0238159
41946	NT	0.0181976	0.00958077	0.0158167	0.0171983	0.0174455	0.0152769	0.0333194	0.0285996	0.0304744	0.0333854	0.0318519	0.0276572
41946	T	0.0172398	0.0146233	0.0119199	0.0183603	0.014861	0.0252068	0.0241954	0.030365	0.0267181	0.0267083	0.0257265	0.0322667
42946	NT	0.0177871	0.02017	0.0158167	0.0183603	0.0201915	0.0198599	0.0310215	0.034602	0.0294445	0.0387271	0.0309609	0.0338032
42946	T	0.0151875	0.0191615	0.0121491	0.0234733	0.0213223	0.0122215	0.0275071	0.0398982	0.0279298	0.0253729	0.0272857	0.0207429
43946	T	0.0165557	0.0115978	0.00939835	0.0160362	0.0145379	0.00840227	0.0314946	0.0331896	0.0282328	0.0253729	0.0302927	0.0261207
43946	NT	0.0135456	0.0171445	0.0146706	0.0130149	0.0113073	0.0106938	0.0303456	0.0293057	0.0287175	0.0307146	0.0347475	0.0245842
44946	T	0.0183344	0.0191615	0.0105445	0.0185927	0.0190608	0.014513	0.0313594	0.0300119	0.0287175	0.0240375	0.0266175	0.033035
44946	NT	0.0146402	0.0136148	0.0123783	0.0134797	0.0140533	0.0137492	0.0248037	0.0289527	0.0261729	0.0146896	0.026172	0.029962
45946	T	0.0142297	0.0146233	0.0139829	0.0176631	0.0153456	0.0137492	0.0302105	0.0211849	0.0281722	0.016025	0.0290676	0.0384128
45946	NT	0.00944087	0.010085	0.0169629	0.0144094	0.0140533	0.00916611	0.0284533	0.0331896	0.028051	0.0360562	0.0266175	0.0384128
46946	T	0.0220287	0.0131105	0.013066	0.0199872	0.0247145	0.0137492	0.0349414	0.0310711	0.0321708	0.0307146	0.0340793	0.0376445
46946	NT	0.0138192	0.0186573	0.0146706	0.0171983	0.0125995	0.0160407	0.0273043	0.0338958	0.0287175	0.0227021	0.0288449	0.033035
47946	T	0.0131351	0.0126063	0.0114614	0.0146418	0.0164763	0.00992996	0.0357524	0.0331896	0.0321708	0.0253729	0.0322974	0.0414858
47946	NT	0.0164189	0.0126063	0.0123783	0.0155714	0.0106611	0.0137492	0.0319001	0.034955	0.0339884	0.0307146	0.0286221	0.0307302
48946	NT	0.0112196	0.0131105	0.0137537	0.0116204	0.0213223	0.0152769	0.0299401	0.0278934	0.0242947	0.0240375	0.0269516	0.0245842
48946	T	0.0220287	0.02017	0.0128368	0.0206844	0.0256836	0.0183322	0.0268988	0.0268342	0.0279298	0.0307146	0.0253924	0.0284255
49946	T	0.0108091	0.00907652	0.0103153	0.0123177	0.0129226	0.00687458	0.0329139	0.0338958	0.0316861	0.0400625	0.0307382	0.0399493
49946	NT	0.0158716	0.0110935	0.013066	0.0178955	0.0174455	0.0206238	0.0279802	0.0278934	0.028778	0.016025	0.0296245	0.029962
50946	NT	0.0143665	0.0136148	0.0132952	0.0148742	0.0242299	0.0137492	0.0317649	0.0300119	0.0321102	0.0360562	0.031295	0.0291937
50946	T	0.0145034	0.0191615	0.0123783	0.0158038	0.0180916	0.014513	0.0248037	0.030365	0.0270211	0.0293792	0.0316291	0.0276572
51946	NT	0.0180608	0.016136	0.0142121	0.0185927	0.0167994	0.0168045	0.0323732	0.0342489	0.0308379	0.0387271	0.0363067	0.036108
51946	T	0.0134088	0.018153	0.0119199	0.011388	0.0119534	0.00840227	0.0231816	0.0264811	0.0257488	0.0200312	0.027063	0.0238159
52946	NT	0.0116301	0.0110935	0.0139829	0.020452	0.0158302	0.0175684	0.0339276	0.0370735	0.0309591	0.0333854	0.032186	0.0353398
52946	T	0.00971452	0.0105893	0.0116906	0.011388	0.0127611	0.0175684	0.022303	0.0236564	0.0251429	0.0213667	0.028288	0.0253524
53946	T	0.0112196	0.00857226	0.00962757	0.00906395	0.00791509	0.00687458	0.0256147	0.0307181	0.0277481	0.03205	0.0276198	0.036108
53946	NT	0.00779898	0.0115978	0.0128368	0.0120853	0.00839968	0.0122215	0.0254119	0.0335427	0.0267181	0.0173604	0.0271743	0.0314985
54946	NT	0.0132719	0.0115978	0.0144414	0.0141769	0.0138918	0.0106938	0.0303456	0.0317773	0.0285357	0.0253729	0.0285108	0.0307302
54946	T	0.0164189	0.014119	0.0123783	0.0183603	0.0171224	0.014513	0.0250064	0.0296588	0.0230224	0.0213667	0.0278426	0.029962
55946	NT	0.00834627	0.00655526	0.0162752	0.0104584	0.0153456	0.0122215	0.0327787	0.0441351	0.0316256	0.03205	0.033077	0.0322667
55946	T	0.0127246	0.0126063	0.00962757	0.0130149	0.0121149	0.0137492	0.0268988	0.0367204	0.0285357	0.0186958	0.0280653	0.0261207
56946	T	0.019429	0.0191615	0.0126075	0.0181279	0.0159917	0.014513	0.0265609	0.0257749	0.0264758	0.0227021	0.0276198	0.0184381
56946	NT	0.00752533	0.00806801	0.0121491	0.0116204	0.00953041	0.0129853	0.0238575	0.0236564	0.0238706	0.0213667	0.0258379	0.0176699
57946	T	0.00492567	0.0110935	0.00939835	0.00650745	0.00710742	0.00916611	0.0220327	0.0222441	0.0211443	0.0227021	0.0170396	0.0245842
57946	NT	0.0102618	0.0110935	0.00962757	0.0132473	0.0125995	0.0106938	0.0218299	0.0285996	0.0218107	0.016025	0.022274	0.0222794
58946	T	0.00807263	0.010085	0.0162752	0.010226	0.0108227	0.0114576	0.0218975	0.021538	0.0173274	0.0120187	0.0157032	0.0215112
58946	NT	0.00930404	0.0105893	0.0116906	0.00859913	0.0127611	0.0129853	0.0130439	0.0127109	0.0119959	0.0146896	0.0121394	0.00845081
59946	T	0.00971452	0.00705951	0.0105445	0.00697227	0.00775355	0.00305537	0.0142604	0.0144763	0.013147	0.00267083	0.0105802	0.0145969
59946	NT	0.00752533	0.00958077	0.0112322	0.00673986	0.0059767	0.00840227	0.0116922	0.0120048	0.0100572	0.00400625	0.00957784	0.0145969
60946	T	0.0281858	0.0236998	0.0128368	0.0213816	0.0253606	0.0252068	0.0229789	0.0180071	0.0200538	0.0133542	0.0206035	0.0245842
60946	NT	0.00930404	0.0146233	0.0171921	0.0125501	0.00969194	0.0053469	0.0227085	0.0194195	0.0190844	0.0133542	0.0174851	0.0153651
61946	NT	0.012451	0.014119	0.00962757	0.015339	0.0158302	0.0129853	0.0236547	0.0211849	0.0221137	0.0173604	0.0265061	0.0215112
61946	T	0.0103986	0.0110935	0.00710607	0.0120853	0.00936888	0.0137492	0.0216272	0.0204787	0.022356	0.0227021	0.0227195	0.0215112
62946	T	0.0157348	0.016136	0.00871066	0.0190575	0.0205146	0.0106938	0.0325083	0.0335427	0.030535	0.0413979	0.0253924	0.0314985
62946	NT	0.0105355	0.018153	0.0137537	0.016501	0.0163148	0.0160407	0.0309539	0.0282465	0.0299292	0.0373917	0.0329656	0.0322667
63946	T	0.0153243	0.0176488	0.0144414	0.0209168	0.0240683	0.0206238	0.0327787	0.0317773	0.0304138	0.0293792	0.0280653	0.0322667
63946	NT	0.010125	0.0156318	0.013066	0.0174307	0.0158302	0.0190961	0.0312918	0.030365	0.0332008	0.03205	0.0322974	0.0276572
64946	T	0.0114932	0.0115978	0.0107737	0.0130149	0.0116303	0.0175684	0.0320353	0.0370735	0.0320497	0.0213667	0.0340793	0.0338032
64946	NT	0.017924	0.0146233	0.0132952	0.0146418	0.0153456	0.0137492	0.0307511	0.0324835	0.0315044	0.0213667	0.0306268	0.0322667
65946	T	0.0103986	0.0146233	0.010086	0.00929636	0.012438	0.0168045	0.0296022	0.0285996	0.0296262	0.0240375	0.0285108	0.0353398
65946	NT	0.00684121	0.0131105	0.0135244	0.0127825	0.0116303	0.00916611	0.0285208	0.0338958	0.0301109	0.0400625	0.0310723	0.0345715
66946	NT	0.0120405	0.00907652	0.0107737	0.0118529	0.0132457	0.0152769	0.033387	0.0384858	0.0342913	0.0293792	0.0322974	0.0291937
66946	T	0.0103986	0.010085	0.00825221	0.011388	0.0116303	0.014513	0.0246009	0.0310711	0.0247794	0.0213667	0.0248356	0.0245842
67946	NT	0.0121774	0.00857226	0.0153583	0.010226	0.00985347	0.00840227	0.0300753	0.0388389	0.0305956	0.0293792	0.0304041	0.0253524
67946	T	0.0105355	0.010085	0.0119199	0.0148742	0.00985347	0.0198599	0.0300753	0.039192	0.0315044	0.0240375	0.0288449	0.0322667
68946	NT	0.0233969	0.0151275	0.0144414	0.0195224	0.0230991	0.0168045	0.0309539	0.0328365	0.0305956	0.0360562	0.032186	0.0238159
68946	T	0.0102618	0.00907652	0.0105445	0.00906395	0.0130841	0.00992996	0.0280477	0.034602	0.0270211	0.0280437	0.0268402	0.0261207
69946	NT	0.0135456	0.0176488	0.0148998	0.0134797	0.0192224	0.0190961	0.0356173	0.034955	0.0308985	0.0253729	0.0332997	0.0314985
69946	T	0.010125	0.0151275	0.0114614	0.0109232	0.0180916	0.0129853	0.0291291	0.0324835	0.0274452	0.0253729	0.0295131	0.0338032
70946	NT	0.0117669	0.0115978	0.0137537	0.0137121	0.0137303	0.0122215	0.0316297	0.0282465	0.0302321	0.0347208	0.0288449	0.0376445
70946	T	0.0160084	0.012102	0.0098568	0.0160362	0.0156686	0.0137492	0.0243306	0.0268342	0.024113	0.0293792	0.0234991	0.0222794
71946	T	0.0113564	0.02017	0.0137537	0.0160362	0.0184147	0.0168045	0.032238	0.0293057	0.0265364	0.0227021	0.0354157	0.0284255
71946	NT	0.0166925	0.00958077	0.0158167	0.0251002	0.0209992	0.0183322	0.0289939	0.0317773	0.0288992	0.0307146	0.0335224	0.033035
72946	T	0.0121774	0.00504251	0.0139829	0.0118529	0.0114688	0.0206238	0.0308187	0.0285996	0.0297474	0.0373917	0.0309609	0.0253524
72946	NT	0.0221655	0.0186573	0.0123783	0.0213816	0.0239068	0.0229153	0.0281153	0.0268342	0.0300503	0.0333854	0.0279539	0.0307302
73946	T	0.00834627	0.00655526	0.010086	0.0079019	0.00953041	0.0106938	0.0289939	0.026128	0.0239312	0.0240375	0.029179	0.0230477
73946	NT	0.0125878	0.0136148	0.016046	0.0137121	0.0142148	0.0129853	0.027845	0.0328365	0.0295657	0.0253729	0.0337452	0.033035
74946	NT	0.0181976	0.0196658	0.0139829	0.0181279	0.017607	0.0175684	0.027034	0.0300119	0.0285357	0.0146896	0.0236105	0.0314985
74946	T	0.00834627	0.0131105	0.0128368	0.00906395	0.0114688	0.0122215	0.0241954	0.0250688	0.0270817	0.0227021	0.0247242	0.0276572
75946	NT	0.0125878	0.0136148	0.0098568	0.0109232	0.0166378	0.0114576	0.0208837	0.026128	0.0176303	0.016025	0.0214945	0.0245842
75946	T	0.00738851	0.00907652	0.010086	0.00673986	0.0106611	0.00611074	0.0158149	0.0187133	0.0190238	0.016025	0.0189329	0.0138286
76946	NT	0.0102618	0.0126063	0.0105445	0.0116204	0.0103381	0.00916611	0.0185859	0.0222441	0.0185997	0.0133542	0.017151	0.0199746
76946	T	0.0109459	0.0105893	0.0119199	0.011388	0.0129226	0.00992996	0.0183831	0.0134171	0.0157522	0.0146896	0.0194898	0.0215112
77946	T	0.0142297	0.0166403	0.0114614	0.010226	0.0167994	0.0160407	0.0221679	0.0307181	0.0218713	0.0213667	0.0224968	0.0322667
77946	NT	0.0157348	0.0136148	0.0116906	0.00906395	0.0121149	0.0122215	0.0212217	0.021538	0.0195085	0.0173604	0.0217172	0.0222794
78946	NT	0.0187449	0.0196658	0.0171921	0.0274243	0.0193839	0.0152769	0.0300077	0.0296588	0.0282934	0.0253729	0.0278426	0.0338032
78946	T	0.0123142	0.00907652	0.013066	0.0109232	0.0134072	0.0152769	0.0268988	0.026128	0.0246582	0.0293792	0.0263947	0.0253524
79946	T	0.00985134	0.00655526	0.00916912	0.0079019	0.00953041	0.00840227	0.0282505	0.0236564	0.0255064	0.0240375	0.0246128	0.0238159
79946	NT	0.0106723	0.00958077	0.0110029	0.00976118	0.00872275	0.0106938	0.023452	0.0236564	0.0224166	0.0280437	0.0269516	0.0207429
80946	NT	0.014777	0.0156318	0.0142121	0.0237057	0.0255221	0.0137492	0.0342656	0.0370735	0.0319891	0.0280437	0.0317405	0.0238159
80946	T	0.0127246	0.0110935	0.00825221	0.0130149	0.0143764	0.0122215	0.0227085	0.0208318	0.0210837	0.0173604	0.0232764	0.0238159
81946	NT	0.0116301	0.014119	0.0148998	0.0120853	0.0137303	0.0168045	0.0342656	0.0381328	0.0314438	0.0293792	0.031295	0.039181
81946	T	0.0157348	0.0151275	0.013066	0.0174307	0.0177686	0.0168045	0.0285884	0.0314242	0.0278087	0.0213667	0.033077	0.0345715
82946	NT	0.0149138	0.0126063	0.0148998	0.0148742	0.0193839	0.0160407	0.0316973	0.039192	0.0304744	0.0240375	0.0319633	0.036108
82946	T	0.00916722	0.00958077	0.0107737	0.00883154	0.0116303	0.0114576	0.023452	0.0243626	0.022356	0.0200312	0.0224968	0.0291937
83946	NT	0.0154611	0.0156318	0.016046	0.0171983	0.0164763	0.0183322	0.0379151	0.0462536	0.0360483	0.0307146	0.035193	0.0353398
83946	T	0.00779898	0.00554676	0.0112322	0.00906395	0.00920734	0.0053469	0.0217623	0.0254218	0.0197508	0.0240375	0.0258379	0.0199746
84946	NT	0.00807263	0.00907652	0.0165044	0.0134797	0.0103381	0.0137492	0.0362931	0.0409574	0.0385929	0.0307146	0.0340793	0.033035
84946	T	0.00875675	0.0110935	0.00871066	0.011388	0.00872275	0.0122215	0.0243306	0.0278934	0.0247794	0.0227021	0.0245015	0.0238159
85946	NT	0.0143665	0.0105893	0.018109	0.0151066	0.0166378	0.0259707	0.0358876	0.0406043	0.0334431	0.0267083	0.0314064	0.0345715
85946	T	0.0105355	0.0115978	0.00710607	0.00976118	0.0117919	0.0137492	0.0229113	0.030365	0.0225378	0.0173604	0.027063	0.0276572
86946	T	0.0120405	0.010085	0.0123783	0.0178955	0.0130841	0.0152769	0.0313594	0.0317773	0.028051	0.0333854	0.0292904	0.0314985
86946	NT	0.00916722	0.00958077	0.0137537	0.00929636	0.0121149	0.00840227	0.0301429	0.0307181	0.0317467	0.0227021	0.0288449	0.0345715
87946	T	0.0166925	0.012102	0.0165044	0.0167334	0.0205146	0.0137492	0.0312918	0.034602	0.0292627	0.0293792	0.0298472	0.0245842
87946	NT	0.0110828	0.0136148	0.0119199	0.0139445	0.0137303	0.014513	0.0312242	0.0293057	0.0298686	0.0200312	0.0324087	0.0261207
88946	NT	0.00807263	0.0115978	0.0144414	0.0132473	0.0121149	0.0122215	0.0414971	0.0377797	0.0344125	0.0373917	0.0347475	0.036108
88946	T	0.014777	0.0110935	0.00871066	0.0190575	0.0140533	0.0114576	0.0296698	0.0296588	0.0306562	0.0240375	0.0262834	0.0345715
89946	NT	0.0134088	0.010085	0.0105445	0.0148742	0.0143764	0.0137492	0.0300753	0.0317773	0.0270817	0.0307146	0.0322974	0.029962
89946	T	0.0140929	0.0166403	0.0112322	0.0162686	0.0164763	0.0152769	0.0295346	0.0296588	0.0308379	0.0293792	0.0271743	0.039181
90946	T	0.0103986	0.010085	0.00939835	0.0076695	0.0129226	0.0137492	0.0291967	0.0335427	0.0315044	0.0280437	0.0319633	0.0245842
90946	NT	0.0113564	0.010085	0.0153583	0.0104584	0.0122765	0.0168045	0.0274395	0.0264811	0.0285357	0.0267083	0.0277312	0.0338032
91946	NT	0.0103986	0.0136148	0.0128368	0.0130149	0.0137303	0.0152769	0.0300077	0.0271872	0.0267787	0.0240375	0.0306268	0.0253524
91946	T	0.0145034	0.00907652	0.0139829	0.0141769	0.0156686	0.0137492	0.0256823	0.0243626	0.0239312	0.03205	0.026172	0.0276572
92946	T	0.014777	0.012102	0.0112322	0.0141769	0.0161532	0.0137492	0.0271691	0.0321304	0.0259305	0.0240375	0.0256152	0.0307302
92946	NT	0.0119037	0.0110935	0.0135244	0.0111556	0.0169609	0.0129853	0.0264933	0.0243626	0.0267787	0.0173604	0.0286221	0.0215112
93946	NT	0.0128615	0.00907652	0.0197136	0.0148742	0.0177686	0.0160407	0.0331166	0.0307181	0.0318073	0.0227021	0.0287335	0.0253524
93946	T	0.0102618	0.00806801	0.0121491	0.0116204	0.0130841	0.00916611	0.019532	0.0211849	0.0190844	0.0080125	0.0189329	0.0184381
94946	NT	0.00738851	0.0115978	0.010086	0.00999359	0.0106611	0.0122215	0.0271016	0.0278934	0.0237495	0.0106833	0.0296245	0.0268889
94946	T	0.00875675	0.00655526	0.0121491	0.00650745	0.010015	0.0053469	0.0225734	0.0225972	0.0197508	0.016025	0.0218286	0.0222794
95946	NT	0.0176503	0.012102	0.0112322	0.0151066	0.0150225	0.0221514	0.0260202	0.0268342	0.0218713	0.016025	0.0208262	0.0245842
95946	T	0.0116301	0.0126063	0.0123783	0.0155714	0.0122765	0.0114576	0.0239926	0.0194195	0.0212049	0.0200312	0.018042	0.0261207
96946	T	0.0123142	0.014119	0.0105445	0.0132473	0.0163148	0.0160407	0.0290615	0.0264811	0.02484	0.0173604	0.0256152	0.033035
96946	NT	0.0154611	0.0105893	0.00962757	0.0127825	0.0145379	0.0160407	0.0230465	0.0271872	0.0269605	0.0253729	0.0286221	0.0291937
97946	T	0.0125878	0.00655526	0.0142121	0.0123177	0.0108227	0.0114576	0.0262905	0.0324835	0.0234465	0.0200312	0.024056	0.0230477
97946	NT	0.0139561	0.014119	0.0126075	0.016501	0.0158302	0.0137492	0.0255471	0.0204787	0.0238706	0.0186958	0.0211603	0.0307302
98946	T	0.0190186	0.0146233	0.0142121	0.0225437	0.0206761	0.014513	0.0291967	0.0314242	0.0319285	0.03205	0.0305154	0.0353398
98946	NT	0.0166925	0.0151275	0.010086	0.0199872	0.0188993	0.0152769	0.0241278	0.0268342	0.0233859	0.0200312	0.024056	0.0291937
99946	T	0.0146402	0.0191615	0.0128368	0.0199872	0.0209992	0.0213876	0.0299401	0.0360143	0.0295051	0.0307146	0.028288	0.0338032
99946	NT	0.0103986	0.0136148	0.0105445	0.0109232	0.00985347	0.0175684	0.0297374	0.0321304	0.0300503	0.0267083	0.0350816	0.0307302

## Sheet: Fig. 2b
Fragment length	strand	region	KD263_rep1, % of all fragments	KD263_rep2, % of all fragments	KD263_rep3, % of all fragments	KD753_rep1, % of all fragments	KD753_rep2, % of all fragments	KD753_rep3, % of all fragments	KD403_rep1, % of all fragments	KD403_rep2, % of all fragments	KD403_rep3, % of all fragments	KD518_rep1, % of all fragments	KD518_rep2, % of all fragments	KD518_rep3, % of all fragments
17	T	25kb downstream of the PPS	0.000547297	0.000504251	0.000687684	0.000232409	0.000161532	0.00152769	0.000743434	0.00176541	0.000666439	0.00133542	0.000445481	0.000768256
20	NT	25kb downstream of the PPS	0.00109459	0.000504251	0.00183382	0.00139445	0.000484597	0.00152769	0.00317649	0.00247157	0.0016358	0.00133542	0.0011137	0.00153651
20	NT	25kb upstream of the PPS	0.000684121	0.0010085	0.00366765	0.00162686	0.00209992	0.00152769	0.00425785	0.00494314	0.00284751	0.00267083	0.00144781	0.000768256
21	NT	25kb downstream of the PPS	0.00232601	0.00403401	0.00320919	0.00162686	0.000646129	0.00152769	0.00412268	0.00494314	0.00175698	0.00267083	0.00155918	0.00153651
21	NT	25kb upstream of the PPS	0.000820945	0.00151275	0.00297996	0.0025565	0.00113073	0.0053469	0.00689366	0.00600238	0.00369571	0.00133542	0.000890962	0.00153651
21	T	25kb downstream of the PPS	0.000684121	0.002017	0.00183382	0.000232409	0.000646129	0.00152769	0.00506887	0.00635546	0.00272634	0.00534167	0.00167055	0.00153651
21	T	25kb upstream of the PPS	0.00177871	0.0010085	0.0016046	0.0025565	0.00113073	0.00229153	0.0044606	0.00600238	0.00254458	0.00133542	0.00133644	0.000768256
22	NT	25kb downstream of the PPS	0.000820945	0.000504251	0.00137537	0.00139445	0.000807662	0.00152769	0.00419027	0.00635546	0.00260517	0.00667708	0.00233877	0.000768256
22	NT	25kb upstream of the PPS	0.00191554	0.000504251	0.00183382	0.0025565	0.00161532	0.00381921	0.00729917	0.00776779	0.00436215	0.00400625	0.0022274	0.00460953
22	T	25kb upstream of the PPS	0.00273648	0.002017	0.00183382	0.00209168	0.00193839	0.00381921	0.0058123	0.00847395	0.00321102	0.00667708	0.00200466	0.00307302
23	NT	25kb upstream of the PPS	0.00259966	0.00302551	0.00114614	0.00302132	0.00209992	0.000763843	0.00770468	0.00600238	0.00424097	0.0106833	0.00144781	0.00384128
23	T	25kb downstream of the PPS	0.000820945	0.00252125	0.00275074	0.00348613	0.00129226	0.00229153	0.007164	0.00635546	0.00387746	0.00267083	0.00200466	0.00384128
23	T	25kb upstream of the PPS	0.00218919	0.00302551	0.00297996	0.00185927	0.00145379	0.00152769	0.00560955	0.00670854	0.00430156	0.00400625	0.00256152	0.000768256
24	NT	25kb downstream of the PPS	0.00287331	0.002017	0.00343842	0.00232409	0.00193839	0.00229153	0.00655574	0.00776779	0.00345337	0.00534167	0.00233877	0.00153651
24	NT	25kb upstream of the PPS	0.00191554	0.00151275	0.00320919	0.00302132	0.00209992	0.0053469	0.00858328	0.00776779	0.0045439	0.00400625	0.00178192	0.000768256
24	T	25kb downstream of the PPS	0.00287331	0.00252125	0.00320919	0.00302132	0.00226145	0.00229153	0.00655574	0.00988627	0.0045439	0.00534167	0.00189329	0.00153651
24	T	25kb upstream of the PPS	0.00109459	0.00252125	0.0041261	0.00488059	0.00177686	0.00229153	0.00587989	0.0102394	0.0029081	0.00534167	0.00278426	0.00460953
25	NT	25kb downstream of the PPS	0.00177871	0.00554676	0.00297996	0.00371854	0.00242299	0.00458306	0.00675849	0.00388389	0.00327161	0.00133542	0.00189329	0.00460953
25	NT	25kb upstream of the PPS	0.00205236	0.00453826	0.00297996	0.00557782	0.00339218	0.00687458	0.00919155	0.00847395	0.00460449	0.00534167	0.00233877	0.00384128
25	T	25kb downstream of the PPS	0.00273648	0.00605101	0.00389687	0.00371854	0.00306911	0.00458306	0.00973223	0.0102394	0.00448332	0.00133542	0.00233877	0.00384128
25	T	25kb upstream of the PPS	0.00259966	0.00352976	0.00320919	0.00348613	0.00177686	0.00687458	0.00777227	0.00812087	0.00405922	0.00267083	0.00189329	0.000768256
26	NT	25kb downstream of the PPS	0.00164189	0.00453826	0.00252151	0.00232409	0.00274605	0.0053469	0.00777227	0.00670854	0.00545268	0.00400625	0.003007	0.00460953
26	NT	25kb upstream of the PPS	0.00369425	0.00403401	0.00527224	0.005113	0.00306911	0.00458306	0.0113543	0.00918011	0.00733083	0.00934792	0.00345248	0.0069143
26	T	25kb downstream of the PPS	0.00314696	0.00302551	0.00389687	0.00278891	0.00177686	0.0053469	0.0104757	0.00706162	0.00533151	0.00534167	0.00356385	0.00230477
26	T	25kb upstream of the PPS	0.00437837	0.002017	0.00343842	0.00302132	0.00436137	0.00458306	0.00824536	0.00953319	0.00478624	0.00133542	0.00322974	0.00384128
27	NT	25kb downstream of the PPS	0.00273648	0.00403401	0.00641838	0.00581022	0.00468444	0.00305537	0.0104757	0.0105924	0.00569502	0.0133542	0.00423207	0.00384128
27	NT	25kb upstream of the PPS	0.00410473	0.00302551	0.00435533	0.00557782	0.00452291	0.00611074	0.0184507	0.0112986	0.009936	0.0080125	0.00311837	0.00460953
27	T	25kb downstream of the PPS	0.00205236	0.00403401	0.00366765	0.00348613	0.00436137	0.00381921	0.0137873	0.0102394	0.00781551	0.00267083	0.00389796	0.00537779
27	T	25kb upstream of the PPS	0.00369425	0.00453826	0.0041261	0.00557782	0.00274605	0.00611074	0.0126384	0.00670854	0.00611912	0.00667708	0.00367522	0.00153651
28	NT	25kb downstream of the PPS	0.00410473	0.002017	0.00481379	0.00488059	0.00484597	0.00229153	0.0116246	0.0112986	0.00739141	0.0080125	0.00445481	0.00768256
28	NT	25kb upstream of the PPS	0.00437837	0.00554676	0.00527224	0.00441577	0.00387678	0.00687458	0.024263	0.0204787	0.0129653	0.00534167	0.00534577	0.0069143
28	T	25kb downstream of the PPS	0.00328378	0.00705951	0.00550147	0.00464818	0.0054921	0.00152769	0.021492	0.0165948	0.0132076	0.00934792	0.00601399	0.00614605
28	T	25kb upstream of the PPS	0.00506249	0.00857226	0.00527224	0.00697227	0.00452291	0.00611074	0.0146659	0.00953319	0.00842136	0.00534167	0.00478892	0.00537779
29	NT	25kb downstream of the PPS	0.00301013	0.00352976	0.00527224	0.00464818	0.00355371	0.00381921	0.0146659	0.00812087	0.0090878	0.00667708	0.00512303	0.00921907
29	NT	25kb upstream of the PPS	0.00547297	0.00907652	0.00435533	0.00697227	0.00678436	0.0053469	0.0406185	0.0402513	0.0247188	0.0133542	0.00556851	0.0069143
29	T	25kb downstream of the PPS	0.00492567	0.00705951	0.00366765	0.00673986	0.00468444	0.00381921	0.0346035	0.0278934	0.0203567	0.00400625	0.00534577	0.00998732
29	T	25kb upstream of the PPS	0.0039679	0.00252125	0.00481379	0.00859913	0.00387678	0.00305537	0.016288	0.0123578	0.0104207	0.0106833	0.00545714	0.00614605
30	NT	25kb downstream of the PPS	0.00273648	0.00907652	0.00435533	0.00813431	0.00516904	0.00992996	0.0168286	0.0137702	0.00957249	0.00934792	0.00490029	0.00460953
30	NT	25kb upstream of the PPS	0.00519932	0.00756376	0.00710607	0.00976118	0.00791509	0.00458306	0.0688014	0.056493	0.0443485	0.00934792	0.00857551	0.00998732
30	T	25kb downstream of the PPS	0.00519932	0.00806801	0.00481379	0.00534541	0.00468444	0.00381921	0.05177	0.0451944	0.0324737	0.016025	0.0041207	0.00460953
30	T	25kb upstream of the PPS	0.00506249	0.00756376	0.00871066	0.00813431	0.00484597	0.00687458	0.0169638	0.0134171	0.0106024	0.00534167	0.00534577	0.00768256
31	NT	25kb downstream of the PPS	0.00437837	0.00554676	0.00641838	0.00859913	0.00484597	0.00916611	0.0174369	0.0183602	0.0115718	0.0080125	0.00545714	0.00614605
31	NT	25kb upstream of the PPS	0.00506249	0.00958077	0.00641838	0.00673986	0.00743049	0.00992996	0.117192	0.110161	0.0768828	0.00534167	0.00712769	0.00384128
31	T	25kb downstream of the PPS	0.00615709	0.00453826	0.00710607	0.005113	0.00694589	0.0122215	0.0911721	0.0843864	0.0588284	0.00934792	0.00590262	0.00921907
31	T	25kb upstream of the PPS	0.00519932	0.00554676	0.00733529	0.005113	0.00516904	0.0137492	0.0222354	0.0187133	0.0150252	0.00934792	0.00579125	0.00845081
32	NT	25kb downstream of the PPS	0.00465202	0.00705951	0.00527224	0.00650745	0.00355371	0.0053469	0.0287912	0.0268342	0.0182968	0.0106833	0.00579125	0.0115238
32	NT	25kb upstream of the PPS	0.00533614	0.00756376	0.00641838	0.00952877	0.0111457	0.00992996	0.394764	0.384152	0.274755	0.0080125	0.00890962	0.00998732
32	T	25kb downstream of the PPS	0.00437837	0.00352976	0.00595993	0.00673986	0.00710742	0.00611074	0.287574	0.295882	0.211867	0.0120187	0.00757318	0.00614605
32	T	25kb upstream of the PPS	0.0039679	0.00605101	0.010086	0.00743709	0.00662283	0.00458306	0.0318325	0.0264811	0.0193873	0.0186958	0.00757318	0.00921907
33	NT	25kb downstream of the PPS	0.00629391	0.00403401	0.00756452	0.00650745	0.00791509	0.0053469	0.048526	0.0420167	0.0264758	0.00667708	0.00913236	0.0122921
33	NT	25kb upstream of the PPS	0.00875675	0.00655526	0.00825221	0.0118529	0.0104996	0.00458306	0.393344	0.351316	0.279723	0.0080125	0.0102461	0.00845081
33	T	25kb downstream of the PPS	0.00560979	0.00453826	0.00733529	0.00534541	0.00565363	0.00763843	0.288655	0.264105	0.210171	0.0173604	0.00801866	0.00537779
33	T	25kb upstream of the PPS	0.0045152	0.00756376	0.0103153	0.00976118	0.00759202	0.00611074	0.0539328	0.0455475	0.0310197	0.0146896	0.00991195	0.00614605
34	NT	25kb downstream of the PPS	0.00588344	0.00806801	0.0057307	0.00673986	0.0059767	0.0053469	0.0268312	0.0257749	0.0202355	0.0120187	0.00701632	0.00768256
34	NT	25kb upstream of the PPS	0.00492567	0.00403401	0.00779375	0.00976118	0.0108227	0.00763843	0.138955	0.0910949	0.0904539	0.00667708	0.00801866	0.0069143
34	T	25kb downstream of the PPS	0.00465202	0.00958077	0.00641838	0.00720468	0.00646129	0.00840227	0.109825	0.0843864	0.0706425	0.0200312	0.00712769	0.00384128
34	T	25kb upstream of the PPS	0.00574662	0.00352976	0.00733529	0.00836672	0.00726896	0.00458306	0.0348738	0.0250688	0.0215684	0.0080125	0.00657084	0.00384128
35	NT	25kb downstream of the PPS	0.00643074	0.00705951	0.00916912	0.00813431	0.00678436	0.00763843	0.0348062	0.0317773	0.0217501	0.016025	0.00801866	0.00845081
35	NT	25kb upstream of the PPS	0.00519932	0.00857226	0.010086	0.00720468	0.0111457	0.0114576	0.0387937	0.0307181	0.0303533	0.0080125	0.00846414	0.00537779
35	T	25kb downstream of the PPS	0.00656756	0.00958077	0.00595993	0.00929636	0.00484597	0.00611074	0.0302105	0.0208318	0.0238706	0.0106833	0.0082414	0.0069143
35	T	25kb upstream of the PPS	0.00560979	0.00605101	0.00825221	0.0111556	0.00920734	0.00687458	0.0443357	0.0342489	0.0284145	0.00534167	0.00868688	0.0069143
36	NT	25kb downstream of the PPS	0.0039679	0.00655526	0.0105445	0.00534541	0.00516904	0.0053469	0.0588665	0.0554337	0.0448332	0.00934792	0.00801866	0.0145969
36	NT	25kb upstream of the PPS	0.00697803	0.00907652	0.00733529	0.010226	0.0104996	0.00611074	0.0295346	0.0240095	0.0238706	0.00934792	0.0063481	0.00460953
36	T	25kb downstream of the PPS	0.00588344	0.00453826	0.00733529	0.00743709	0.00743049	0.00916611	0.0252768	0.021538	0.0165398	0.00534167	0.00668221	0.00614605
36	T	25kb upstream of the PPS	0.00629391	0.00554676	0.00710607	0.00836672	0.00807662	0.0114576	0.0786013	0.0822679	0.0553144	0.00267083	0.00890962	0.00460953
37	NT	25kb downstream of the PPS	0.00547297	0.00605101	0.00802298	0.00697227	0.00581516	0.0114576	0.277774	0.27505	0.182725	0.0080125	0.00779592	0.00460953
37	NT	25kb upstream of the PPS	0.00766215	0.00605101	0.00871066	0.00929636	0.00807662	0.00611074	0.0296698	0.0254218	0.0214472	0.00934792	0.00779592	0.00614605
37	T	25kb downstream of the PPS	0.00602026	0.00554676	0.00848143	0.0079019	0.00581516	0.00840227	0.0266285	0.0165948	0.0200538	0.0080125	0.00835277	0.00845081
37	T	25kb upstream of the PPS	0.00684121	0.00756376	0.0121491	0.0158038	0.0130841	0.00763843	0.367662	0.341783	0.255731	0.00667708	0.00723907	0.00614605
38	NT	25kb downstream of the PPS	0.00588344	0.00705951	0.0110029	0.00604263	0.00791509	0.00687458	0.135711	0.110514	0.0969971	0.00133542	0.0082414	0.00768256
38	NT	25kb upstream of the PPS	0.00957769	0.00806801	0.00733529	0.0079019	0.0101765	0.00687458	0.0191265	0.0144763	0.0142981	0.00667708	0.00690495	0.00537779
38	T	25kb downstream of the PPS	0.00547297	0.010085	0.00916912	0.00976118	0.0103381	0.00763843	0.0227085	0.0194195	0.0161157	0.00267083	0.00701632	0.00845081
38	T	25kb upstream of the PPS	0.00506249	0.00605101	0.00939835	0.0116204	0.0129226	0.00458306	0.171801	0.16277	0.130077	0.00667708	0.00746181	0.00384128
39	NT	25kb downstream of the PPS	0.0045152	0.00554676	0.00825221	0.005113	0.0054921	0.0053469	0.0187886	0.0141232	0.0157522	0.00534167	0.0063481	0.00921907
39	NT	25kb upstream of the PPS	0.00725168	0.00655526	0.00802298	0.00976118	0.00743049	0.0053469	0.00729917	0.0056493	0.00684614	0.00534167	0.00757318	0.00537779
39	T	25kb downstream of the PPS	0.0045152	0.00504251	0.00848143	0.00534541	0.0059767	0.00458306	0.00979981	0.0074147	0.00920897	0.00267083	0.00835277	0.00307302
39	T	25kb upstream of the PPS	0.00738851	0.014119	0.00871066	0.010226	0.00710742	0.00611074	0.0210189	0.0204787	0.019145	0.0120187	0.00590262	0.0069143
40	NT	25kb downstream of the PPS	0.00478885	0.00756376	0.00527224	0.00650745	0.00662283	0.00840227	0.00865087	0.00847395	0.00708849	0.00934792	0.00690495	0.00537779
40	NT	25kb upstream of the PPS	0.00643074	0.0131105	0.00595993	0.00883154	0.00904581	0.00916611	0.00675849	0.0056493	0.00654322	0.00934792	0.00835277	0.00614605
40	T	25kb downstream of the PPS	0.00697803	0.00352976	0.00825221	0.00883154	0.00791509	0.0106938	0.00689366	0.00353081	0.00684614	0.00667708	0.00868688	0.00768256
40	T	25kb upstream of the PPS	0.00643074	0.00453826	0.0107737	0.00976118	0.00565363	0.00916611	0.00797502	0.00529622	0.00914839	0.00534167	0.00623673	0.0069143
41	NT	25kb downstream of the PPS	0.00547297	0.00857226	0.0114614	0.005113	0.00743049	0.0053469	0.00513645	0.00635546	0.00648263	0.00400625	0.00668221	0.00307302
41	NT	25kb upstream of the PPS	0.00643074	0.00605101	0.0119199	0.00534541	0.00872275	0.00992996	0.00709642	0.00635546	0.00642205	0.00934792	0.00567988	0.00460953
41	T	25kb downstream of the PPS	0.00766215	0.00504251	0.00756452	0.00627504	0.00726896	0.00916611	0.00594747	0.00459006	0.00581619	0.00534167	0.00768455	0.00614605
41	T	25kb upstream of the PPS	0.00738851	0.00705951	0.00848143	0.00581022	0.00565363	0.00916611	0.00540679	0.00317773	0.00672497	0.0080125	0.00668221	0.00460953
42	NT	25kb downstream of the PPS	0.00492567	0.00504251	0.00595993	0.00488059	0.00775355	0.0053469	0.00540679	0.00494314	0.00527093	0.0080125	0.00902099	0.00614605
42	NT	25kb upstream of the PPS	0.00697803	0.00756376	0.0105445	0.00976118	0.00678436	0.00687458	0.00466336	0.00353081	0.00569502	0.00934792	0.00746181	0.0069143
42	T	25kb downstream of the PPS	0.00615709	0.00756376	0.00504301	0.0076695	0.00436137	0.00381921	0.00642057	0.00423697	0.00648263	0.00934792	0.00879825	0.00614605
42	T	25kb upstream of the PPS	0.00820945	0.0105893	0.00618915	0.00743709	0.0054921	0.00687458	0.00567713	0.00670854	0.00708849	0.00400625	0.00645947	0.00537779
43	NT	25kb downstream of the PPS	0.00684121	0.00554676	0.00916912	0.00813431	0.00581516	0.00992996	0.00554196	0.00706162	0.00757317	0.00667708	0.00701632	0.00384128
43	NT	25kb upstream of the PPS	0.00711486	0.00756376	0.00618915	0.00859913	0.00775355	0.00992996	0.00540679	0.00600238	0.007452	0.00267083	0.00790729	0.00460953
43	T	25kb downstream of the PPS	0.00697803	0.00756376	0.00687684	0.00813431	0.00791509	0.0053469	0.00513645	0.00388389	0.00624029	0.00534167	0.00790729	0.00537779
43	T	25kb upstream of the PPS	0.00766215	0.00504251	0.00802298	0.00813431	0.00678436	0.00305537	0.00513645	0.00423697	0.00569502	0.00934792	0.00567988	0.00384128
44	NT	25kb downstream of the PPS	0.00465202	0.00605101	0.00825221	0.00557782	0.0059767	0.00763843	0.00452819	0.00529622	0.00593736	0.00667708	0.00846414	0.00921907
44	NT	25kb upstream of the PPS	0.00697803	0.00605101	0.00458456	0.00859913	0.00775355	0.0114576	0.00669091	0.00494314	0.0066038	0.00534167	0.00657084	0.00230477
44	T	25kb downstream of the PPS	0.00820945	0.00756376	0.00893989	0.00627504	0.00581516	0.00763843	0.00533921	0.00529622	0.00551327	0.00267083	0.00779592	0.00384128
44	T	25kb upstream of the PPS	0.00533614	0.00403401	0.00733529	0.00534541	0.00629976	0.00611074	0.00506887	0.00494314	0.00508917	0.0106833	0.00768455	0.00614605
45	NT	25kb downstream of the PPS	0.00602026	0.00605101	0.00687684	0.00348613	0.00791509	0.00687458	0.00506887	0.00247157	0.00636146	0.00667708	0.0052344	0.00845081
45	NT	25kb upstream of the PPS	0.00711486	0.00403401	0.00893989	0.00650745	0.00872275	0.0053469	0.00466336	0.00282465	0.00466507	0.0080125	0.00690495	0.00537779
45	T	25kb downstream of the PPS	0.00656756	0.00554676	0.00618915	0.00604263	0.00565363	0.00458306	0.0044606	0.00353081	0.00587678	0.0133542	0.00801866	0.00384128
45	T	25kb upstream of the PPS	0.0079358	0.00302551	0.00618915	0.00650745	0.0054921	0.00840227	0.00682608	0.00317773	0.00593736	0.00400625	0.00612536	0.00460953
46	NT	25kb downstream of the PPS	0.00588344	0.00504251	0.00779375	0.00557782	0.00743049	0.00152769	0.00500128	0.00247157	0.00575561	0.00400625	0.00690495	0.00460953
46	NT	25kb upstream of the PPS	0.00697803	0.0131105	0.00481379	0.00743709	0.0054921	0.0106938	0.00290615	0.00600238	0.00545268	0.00267083	0.00790729	0.00384128
46	T	25kb downstream of the PPS	0.00602026	0.00554676	0.00687684	0.00673986	0.0059767	0.00840227	0.00506887	0.00423697	0.00599795	0.00267083	0.00723907	0.00460953
46	T	25kb upstream of the PPS	0.00643074	0.00453826	0.00595993	0.00488059	0.00710742	0.00687458	0.0049337	0.00459006	0.0066038	0.00534167	0.00579125	0.00384128
47	NT	25kb downstream of the PPS	0.00574662	0.00453826	0.00664761	0.00650745	0.00629976	0.00229153	0.00567713	0.00635546	0.00690673	0.00267083	0.00657084	0.00307302
47	NT	25kb upstream of the PPS	0.00588344	0.0110935	0.00710607	0.00604263	0.00969194	0.00916611	0.00547438	0.00388389	0.00508917	0.00267083	0.00545714	0.00537779
47	T	25kb downstream of the PPS	0.00684121	0.00705951	0.00550147	0.00929636	0.00662283	0.00611074	0.00486611	0.00353081	0.00545268	0.00534167	0.00924373	0.00307302
47	T	25kb upstream of the PPS	0.00615709	0.00806801	0.00756452	0.00557782	0.00646129	0.00381921	0.00520404	0.00459006	0.00490741	0.00400625	0.0063481	0.00307302
48	NT	25kb downstream of the PPS	0.00574662	0.0105893	0.0057307	0.00464818	0.00662283	0.00611074	0.00412268	0.00176541	0.00472566	0.0080125	0.00668221	0.00537779
48	NT	25kb upstream of the PPS	0.00629391	0.00504251	0.00641838	0.00697227	0.00468444	0.0122215	0.00452819	0.00494314	0.00593736	0.00267083	0.0063481	0.00537779
48	T	25kb downstream of the PPS	0.00533614	0.00605101	0.00618915	0.005113	0.00565363	0.0053469	0.00466336	0.00459006	0.00484683	0.0080125	0.00657084	0.00460953
48	T	25kb upstream of the PPS	0.00506249	0.00504251	0.00664761	0.00488059	0.00759202	0.00840227	0.00385234	0.00353081	0.00448332	0.00534167	0.00601399	0.0069143
49	NT	25kb downstream of the PPS	0.00588344	0.00605101	0.00687684	0.00418336	0.00581516	0.00458306	0.00425785	0.00423697	0.00551327	0.00400625	0.00590262	0.00537779
49	NT	25kb upstream of the PPS	0.00738851	0.00453826	0.00618915	0.00697227	0.00856122	0.00458306	0.00324408	0.00459006	0.00405922	0.0080125	0.00590262	0.00307302
49	T	25kb downstream of the PPS	0.00492567	0.00504251	0.00550147	0.00371854	0.00872275	0.00381921	0.00324408	0.00282465	0.00508917	0.00267083	0.0052344	0.00384128
49	T	25kb upstream of the PPS	0.00437837	0.00655526	0.00779375	0.00673986	0.00484597	0.00840227	0.00432543	0.00353081	0.00545268	0.00133542	0.00490029	0.00537779
50	NT	25kb downstream of the PPS	0.00287331	0.00605101	0.00550147	0.00581022	0.00629976	0.00229153	0.0040551	0.00459006	0.00593736	0.00534167	0.0052344	0.00614605
50	NT	25kb upstream of the PPS	0.00629391	0.00655526	0.00618915	0.00534541	0.00533057	0.00458306	0.00344683	0.00670854	0.00569502	0.00267083	0.00434344	0.00307302
50	T	25kb downstream of the PPS	0.00533614	0.00453826	0.00458456	0.00534541	0.00743049	0.00458306	0.00425785	0.00494314	0.00490741	0.00400625	0.0052344	0.00307302
50	T	25kb upstream of the PPS	0.00629391	0.00403401	0.00481379	0.00697227	0.00565363	0.0053469	0.00385234	0.00317773	0.00533151	0.00534167	0.00534577	0.00537779
51	NT	25kb downstream of the PPS	0.00465202	0.00453826	0.00481379	0.005113	0.00775355	0.00305537	0.00398751	0.00141232	0.00436215	0.00133542	0.00601399	0.00307302
51	NT	25kb upstream of the PPS	0.00629391	0.00655526	0.00641838	0.00488059	0.00839968	0.00305537	0.00479853	0.00529622	0.00484683	0.00400625	0.00512303	0.00153651
51	T	25kb downstream of the PPS	0.00478885	0.00605101	0.00527224	0.00534541	0.00581516	0.00458306	0.00513645	0.00353081	0.00648263	0.00400625	0.00545714	0.00460953
51	T	25kb upstream of the PPS	0.00615709	0.00453826	0.00687684	0.00395095	0.00775355	0.00381921	0.00277098	0.00423697	0.00466507	0.00534167	0.00322974	0.00460953
52	NT	25kb downstream of the PPS	0.00437837	0.00403401	0.00389687	0.00581022	0.00468444	0.00763843	0.00378476	0.00211849	0.00514975	0.00133542	0.00668221	0.00537779
52	NT	25kb upstream of the PPS	0.00684121	0.00806801	0.0041261	0.00720468	0.00662283	0.00763843	0.0044606	0.00388389	0.00430156	0.00400625	0.00490029	0.00230477
52	T	25kb downstream of the PPS	0.00629391	0.00655526	0.0057307	0.00534541	0.00759202	0.0053469	0.00425785	0.00388389	0.00678556	0.00667708	0.00356385	0.00537779
52	T	25kb upstream of the PPS	0.00328378	0.00504251	0.00389687	0.00488059	0.00807662	0.00458306	0.00324408	0.00247157	0.00533151	0.00534167	0.00556851	0.00230477
53	NT	25kb downstream of the PPS	0.0039679	0.002017	0.0041261	0.00464818	0.00371524	0.00381921	0.0040551	0.00211849	0.00399863	0.00267083	0.00512303	0.00537779
53	NT	25kb upstream of the PPS	0.00602026	0.010085	0.0041261	0.00813431	0.00775355	0.0053469	0.00398751	0.00317773	0.00430156	0.00267083	0.00345248	0.00153651
53	T	25kb downstream of the PPS	0.00506249	0.00705951	0.00550147	0.00395095	0.00339218	0.00687458	0.00331166	0.00388389	0.00472566	0.00400625	0.00545714	0.00460953
53	T	25kb upstream of the PPS	0.00383108	0.00605101	0.0041261	0.00557782	0.0059767	0.0106938	0.00371717	0.00494314	0.00472566	0.00267083	0.00389796	0.00384128
54	NT	25kb downstream of the PPS	0.00424155	0.00857226	0.00275074	0.00418336	0.00436137	0.00152769	0.00344683	0.00317773	0.00502858	0.00534167	0.00467755	0.00230477
54	NT	25kb upstream of the PPS	0.0039679	0.00705951	0.00550147	0.0025565	0.00565363	0.00611074	0.00391993	0.00317773	0.00460449	0.00133542	0.0052344	0.00153651
54	T	25kb downstream of the PPS	0.00615709	0.00554676	0.00389687	0.00488059	0.00484597	0.0053469	0.00378476	0.00176541	0.00424097	0.00400625	0.00534577	0.00384128
54	T	25kb upstream of the PPS	0.0045152	0.00403401	0.00320919	0.00534541	0.00387678	0.00763843	0.0027034	0.00423697	0.00357454	0.00133542	0.00456618	0.0069143
55	NT	25kb downstream of the PPS	0.00369425	0.00453826	0.00458456	0.00209168	0.00242299	0.00229153	0.00317649	0.00247157	0.00490741	0.00267083	0.00456618	0.00307302
55	NT	25kb upstream of the PPS	0.00711486	0.00504251	0.00275074	0.00418336	0.00662283	0.0053469	0.00364959	0.00388389	0.0041198	0.00133542	0.00356385	0.00460953
55	T	25kb downstream of the PPS	0.00629391	0.00504251	0.00366765	0.00488059	0.00533057	0.00611074	0.00391993	0.00317773	0.0041198	0.00133542	0.00545714	0.00537779
55	T	25kb upstream of the PPS	0.00410473	0.00352976	0.00481379	0.00581022	0.00484597	0.0053469	0.00283857	0.00353081	0.00296868	0.00400625	0.00423207	0.0069143
56	NT	25kb upstream of the PPS	0.00383108	0.00352976	0.00389687	0.00534541	0.00387678	0.00229153	0.00310891	0.00423697	0.00563444	0.00133542	0.0063481	0.00230477
56	T	25kb upstream of the PPS	0.00437837	0.00554676	0.00297996	0.00418336	0.00403831	0.00458306	0.00236547	0.00423697	0.00387746	0.00267083	0.00400933	0.000768256
57	NT	25kb downstream of the PPS	0.00478885	0.00504251	0.00229228	0.00441577	0.00565363	0.0053469	0.00419027	0.00211849	0.00418039	0.00267083	0.00389796	0.00460953
57	NT	25kb upstream of the PPS	0.00588344	0.00453826	0.00481379	0.00581022	0.0050075	0.00458306	0.00351442	0.00176541	0.00375629	0.00133542	0.00512303	0.00153651
57	T	25kb downstream of the PPS	0.00465202	0.00403401	0.00366765	0.00371854	0.00533057	0.00381921	0.00310891	0.00211849	0.00484683	0.00400625	0.00512303	0.00921907
57	T	25kb upstream of the PPS	0.00424155	0.00453826	0.00206305	0.00395095	0.0050075	0.000763843	0.00250064	0.00317773	0.00345337	0.0080125	0.00378659	0.00307302
58	NT	25kb downstream of the PPS	0.00506249	0.00705951	0.00343842	0.00557782	0.00355371	0.00763843	0.00351442	0.00388389	0.00333219	0.00400625	0.00356385	0.00153651
58	NT	25kb upstream of the PPS	0.00588344	0.00705951	0.00458456	0.00604263	0.00581516	0.00458306	0.0027034	0.00388389	0.00363512	0.00267083	0.00389796	0.00537779
58	T	25kb downstream of the PPS	0.00643074	0.00554676	0.00183382	0.00557782	0.00565363	0.00229153	0.00331166	0.00282465	0.00424097	0.00667708	0.0041207	0.00230477
58	T	25kb upstream of the PPS	0.0039679	0.00252125	0.00275074	0.00441577	0.00371524	0.00611074	0.00364959	0.00141232	0.00430156	0.00534167	0.00400933	0.00230477
59	NT	25kb upstream of the PPS	0.00519932	0.00403401	0.00343842	0.00604263	0.0050075	0.00381921	0.00277098	0.00388389	0.00375629	0.00133542	0.00289563	0.00614605
59	T	25kb downstream of the PPS	0.0045152	0.00554676	0.00320919	0.00418336	0.00533057	0.00381921	0.00277098	0.00282465	0.00436215	0.00534167	0.00311837	0.00384128
59	T	25kb upstream of the PPS	0.0045152	0.00453826	0.00458456	0.00348613	0.00452291	0.00152769	0.00243306	0.00353081	0.00321102	0.00133542	0.0041207	0.00307302
60	NT	25kb downstream of the PPS	0.00478885	0.00453826	0.00206305	0.0025565	0.00387678	0.0053469	0.00229789	0.00282465	0.00381688	0.00400625	0.00556851	0.00384128
61	NT	25kb downstream of the PPS	0.00314696	0.002017	0.00229228	0.00162686	0.00355371	0.00305537	0.00250064	0.00353081	0.00393805	0.00534167	0.00423207	0.00153651
61	NT	25kb upstream of the PPS	0.0039679	0.00252125	0.00343842	0.00371854	0.00355371	0.00840227	0.00263581	0.00141232	0.00339278	0.00133542	0.00322974	0.00307302
61	T	25kb downstream of the PPS	0.0045152	0.0010085	0.00275074	0.00302132	0.00387678	0.0053469	0.00344683	0.00282465	0.00424097	0.00534167	0.00289563	0.00153651
61	T	25kb upstream of the PPS	0.00314696	0.00453826	0.00252151	0.00302132	0.00452291	0.000763843	0.00290615	0.00176541	0.00327161	0.00133542	0.00356385	0.000768256
62	NT	25kb downstream of the PPS	0.0034206	0.00151275	0.00297996	0.00325373	0.00258452	0.00458306	0.00263581	0.00247157	0.00315044	0.00400625	0.0041207	0.00384128
62	NT	25kb upstream of the PPS	0.00328378	0.00605101	0.00343842	0.0025565	0.00290758	0.000763843	0.00344683	0.00176541	0.00424097	0.00267083	0.0052344	0.00230477
62	T	25kb downstream of the PPS	0.00533614	0.00403401	0.00252151	0.00371854	0.00436137	0.00381921	0.00277098	0.00141232	0.00284751	0.00267083	0.00345248	0.00384128
62	T	25kb upstream of the PPS	0.00519932	0.00352976	0.00275074	0.00488059	0.00419984	0.00458306	0.00202755	0.00176541	0.00333219	0.00400625	0.003007	0.00230477
63	NT	25kb downstream of the PPS	0.0039679	0.00302551	0.00206305	0.00302132	0.00419984	0.0053469	0.00277098	0.00494314	0.00375629	0.00133542	0.00456618	0.00384128
63	NT	25kb upstream of the PPS	0.00328378	0.000504251	0.00297996	0.0025565	0.00403831	0.00229153	0.00277098	0.00141232	0.00284751	0.00400625	0.00389796	0.00307302
63	T	25kb downstream of the PPS	0.00301013	0.00151275	0.00114614	0.00534541	0.00419984	0.000763843	0.00216272	0.00141232	0.00339278	0.00400625	0.00334111	0.00230477
63	T	25kb upstream of the PPS	0.00355743	0.00151275	0.00366765	0.00418336	0.0050075	0.00305537	0.00250064	0.00105924	0.00315044	0.00267083	0.00245015	0.00460953
64	NT	25kb downstream of the PPS	0.00547297	0.002017	0.00114614	0.00395095	0.00403831	0.000763843	0.00250064	0.00141232	0.00327161	0.00534167	0.00289563	0.00307302
64	NT	25kb upstream of the PPS	0.00369425	0.00352976	0.00229228	0.00418336	0.00339218	0.0114576	0.00256823	0.00317773	0.00296868	0.00267083	0.00356385	0.00384128
64	T	25kb downstream of the PPS	0.00383108	0.00453826	0.00297996	0.00302132	0.00387678	0.00381921	0.00189238	0.00247157	0.00315044	0.00400625	0.00311837	0.00153651
64	T	25kb upstream of the PPS	0.00259966	0.00403401	0.00275074	0.00232409	0.00290758	0.00305537	0.0022303	0.00105924	0.00181756	0.00267083	0.00278426	0.00307302
65	NT	25kb downstream of the PPS	0.00218919	0.00302551	0.00229228	0.00418336	0.00258452	0.00381921	0.0022303	0.000706162	0.00272634	0.00267083	0.00311837	0.00307302
65	T	25kb upstream of the PPS	0.00383108	0.00453826	0.00114614	0.00162686	0.00387678	0.000763843	0.00175721	0.00282465	0.0029081	0.00133542	0.00278426	0.00537779
66	NT	25kb downstream of the PPS	0.00355743	0.00252125	0.00183382	0.0025565	0.00468444	0.000763843	0.00229789	0.00105924	0.00242341	0.00400625	0.00378659	0.00614605
66	T	25kb downstream of the PPS	0.00314696	0.0010085	0.00229228	0.00185927	0.00355371	0.00152769	0.00236547	0.00141232	0.00230224	0.00400625	0.00456618	0.00384128
66	T	25kb upstream of the PPS	0.00410473	0.00252125	0.00343842	0.00302132	0.00161532	0.00229153	0.00168962	0.000706162	0.002484	0.00133542	0.003007	0.000768256
67	NT	25kb downstream of the PPS	0.00218919	0.000504251	0.00229228	0.00395095	0.00209992	0.00152769	0.00256823	0.000706162	0.00315044	0.00133542	0.00311837	0.00230477
67	NT	25kb upstream of the PPS	0.00465202	0.00302551	0.00252151	0.00278891	0.00323065	0.00305537	0.0022303	0.000706162	0.00284751	0.00267083	0.00267289	0.000768256
67	T	25kb downstream of the PPS	0.00301013	0.00403401	0.00229228	0.00278891	0.00226145	0.00305537	0.0022303	0.00211849	0.00351395	0.00267083	0.00378659	0.00460953
67	T	25kb upstream of the PPS	0.00232601	0.0010085	0.00320919	0.0025565	0.00387678	0.00458306	0.00175721	0.00353081	0.00296868	0.00133542	0.00322974	0.000768256
68	NT	25kb downstream of the PPS	0.0034206	0.00504251	0.00252151	0.00185927	0.00419984	0.0053469	0.00175721	0.00247157	0.00187815	0.00133542	0.00256152	0.00614605
68	NT	25kb upstream of the PPS	0.00478885	0.00252125	0.00206305	0.00209168	0.00533057	0.000763843	0.00195996	0.000706162	0.00224166	0.00133542	0.00211603	0.00230477
68	T	25kb downstream of the PPS	0.00287331	0.0010085	0.00206305	0.0025565	0.00419984	0.00458306	0.00175721	0.000706162	0.00321102	0.00267083	0.00356385	0.00307302
68	T	25kb upstream of the PPS	0.00205236	0.00151275	0.00206305	0.00302132	0.00290758	0.00381921	0.00148687	0.00282465	0.00218107	0.00267083	0.00178192	0.00537779
69	NT	25kb downstream of the PPS	0.0039679	0.002017	0.0016046	0.000697227	0.00339218	0.00229153	0.00189238	0.000706162	0.00187815	0.00133542	0.00322974	0.00230477
69	NT	25kb upstream of the PPS	0.00287331	0.000504251	0.00229228	0.00302132	0.00371524	0.00458306	0.00182479	0.00141232	0.00187815	0.00133542	0.00311837	0.00614605
69	T	25kb upstream of the PPS	0.00232601	0.00252125	0.00229228	0.00139445	0.00323065	0.00611074	0.00101377	0.00141232	0.00266576	0.00267083	0.00334111	0.00153651
70	NT	25kb upstream of the PPS	0.00383108	0.00554676	0.00206305	0.0025565	0.00387678	0.00381921	0.00175721	0.00105924	0.0016358	0.00267083	0.00245015	0.00230477
70	T	25kb downstream of the PPS	0.00218919	0.00302551	0.00183382	0.00139445	0.00387678	0.000763843	0.00175721	0.00105924	0.00242341	0.00133542	0.00256152	0.00230477
70	T	25kb upstream of the PPS	0.00259966	0.002017	0.00183382	0.0025565	0.00323065	0.00305537	0.00229789	0.00211849	0.00230224	0.00133542	0.00267289	0.000768256
71	NT	25kb downstream of the PPS	0.00218919	0.0010085	0.000916912	0.00209168	0.00193839	0.000763843	0.00148687	0.00317773	0.00193873	0.00133542	0.00256152	0.00614605
71	T	25kb downstream of the PPS	0.00273648	0.00554676	0.00137537	0.00371854	0.00258452	0.00229153	0.00229789	0.00282465	0.00169639	0.00267083	0.00200466	0.00153651
72	NT	25kb downstream of the PPS	0.00273648	0.000504251	0.000687684	0.00139445	0.00258452	0.000763843	0.00195996	0.00176541	0.00278693	0.00133542	0.00278426	0.00307302
72	T	25kb upstream of the PPS	0.00177871	0.00403401	0.0016046	0.00278891	0.00355371	0.00229153	0.00182479	0.00176541	0.00157522	0.00400625	0.00211603	0.00230477
73	NT	25kb downstream of the PPS	0.00301013	0.00252125	0.00389687	0.00325373	0.00274605	0.00305537	0.0013517	0.000706162	0.0016358	0.00133542	0.00167055	0.00307302
73	T	25kb downstream of the PPS	0.00259966	0.00403401	0.00183382	0.00185927	0.00323065	0.00305537	0.00168962	0.000706162	0.00272634	0.00133542	0.00189329	0.00307302
74	NT	25kb upstream of the PPS	0.00355743	0.002017	0.00252151	0.00302132	0.00290758	0.00152769	0.00114894	0.00176541	0.00133288	0.00133542	0.00245015	0.000768256
74	T	25kb downstream of the PPS	0.00355743	0.0010085	0.00183382	0.00302132	0.00323065	0.000763843	0.00141928	0.000706162	0.00278693	0.00267083	0.00200466	0.000768256
75	NT	25kb upstream of the PPS	0.00136824	0.00151275	0.00229228	0.0025565	0.00355371	0.00229153	0.00121653	0.00141232	0.00230224	0.00133542	0.00245015	0.00307302
75	T	25kb downstream of the PPS	0.00355743	0.00252125	0.000458456	0.00185927	0.00209992	0.000763843	0.00243306	0.00176541	0.00187815	0.00133542	0.00155918	0.000768256
76	NT	25kb upstream of the PPS	0.00177871	0.002017	0.00183382	0.00232409	0.00209992	0.00305537	0.00128411	0.000353081	0.00157522	0.00133542	0.00167055	0.00230477
76	T	25kb downstream of the PPS	0.00232601	0.000504251	0.000916912	0.0025565	0.00355371	0.0053469	0.00162204	0.000353081	0.00151463	0.00267083	0.00200466	0.00307302
77	NT	25kb downstream of the PPS	0.00246284	0.002017	0.0016046	0.00185927	0.00193839	0.00305537	0.00101377	0.00211849	0.00187815	0.00267083	0.00155918	0.00307302
77	NT	25kb upstream of the PPS	0.00328378	0.00352976	0.00137537	0.00371854	0.00306911	0.00229153	0.00155445	0.000706162	0.00151463	0.00133542	0.00122507	0.00153651
77	T	25kb upstream of the PPS	0.00287331	0.000504251	0.00297996	0.00371854	0.00290758	0.00229153	0.0013517	0.000706162	0.00199932	0.00133542	0.00144781	0.000768256
78	NT	25kb upstream of the PPS	0.00232601	0.00252125	0.00137537	0.0025565	0.00403831	0.000763843	0.00101377	0.000706162	0.00157522	0.00133542	0.0022274	0.00153651
78	T	25kb upstream of the PPS	0.00205236	0.0010085	0.00206305	0.00162686	0.00226145	0.00229153	0.00121653	0.00105924	0.00212049	0.00133542	0.00122507	0.000768256
79	NT	25kb downstream of the PPS	0.00109459	0.00151275	0.000458456	0.00185927	0.00258452	0.00152769	0.00128411	0.00105924	0.0016358	0.00133542	0.00122507	0.000768256
80	NT	25kb upstream of the PPS	0.00177871	0.002017	0.0016046	0.000697227	0.00274605	0.00229153	0.000743434	0.000353081	0.00151463	0.00133542	0.00144781	0.000768256
80	T	25kb downstream of the PPS	0.00205236	0.002017	0.00114614	0.00185927	0.00161532	0.000763843	0.00155445	0.000353081	0.00145405	0.00133542	0.00133644	0.000768256
82	T	25kb downstream of the PPS	0.00164189	0.000504251	0.000916912	0.00185927	0.00145379	0.000763843	0.00202755	0.000353081	0.000848195	0.00133542	0.000779592	0.000768256
83	T	25kb downstream of the PPS	0.00232601	0.00151275	0.0016046	0.00209168	0.00274605	0.00229153	0.00101377	0.00105924	0.00145405	0.00133542	0.00267289	0.00153651
84	NT	25kb downstream of the PPS	0.00109459	0.0010085	0.000458456	0.000464818	0.00177686	0.000763843	0.00114894	0.00105924	0.00127229	0.00133542	0.00167055	0.00230477
84	NT	25kb upstream of the PPS	0.00301013	0.000504251	0.00206305	0.00185927	0.00290758	0.000763843	0.00121653	0.00105924	0.000969366	0.00133542	0.00278426	0.000768256
85	T	25kb upstream of the PPS	0.00150507	0.002017	0.00229228	0.00232409	0.00177686	0.00305537	0.000946189	0.000353081	0.00090878	0.00133542	0.00144781	0.000768256
86	NT	25kb downstream of the PPS	0.000957769	0.0010085	0.0016046	0.00139445	0.00129226	0.00152769	0.000878604	0.000706162	0.00090878	0.00267083	0.00122507	0.00153651
86	NT	25kb upstream of the PPS	0.00177871	0.00302551	0.000916912	0.00325373	0.00258452	0.000763843	0.00114894	0.000706162	0.000969366	0.00133542	0.00122507	0.00230477
87	T	25kb downstream of the PPS	0.00136824	0.002017	0.000916912	0.00162686	0.00193839	0.00152769	0.000811019	0.00105924	0.00102995	0.00133542	0.00167055	0.000768256
90	T	25kb downstream of the PPS	0.000684121	0.00252125	0.000687684	0.00116204	0.00145379	0.00152769	0.000946189	0.000353081	0.000666439	0.00133542	0.00155918	0.00230477
91	NT	25kb upstream of the PPS	0.00136824	0.002017	0.0016046	0.00162686	0.00226145	0.000763843	0.00101377	0.00141232	0.000484683	0.00133542	0.000779592	0.000768256
97	T	25kb upstream of the PPS	0.000410473	0.00151275	0.000229228	0.000464818	0.000484597	0.000763843	0.000608264	0.00105924	0.000727024	0.00267083	0.00100233	0.000768256

## Sheet: Fig. 3b
	Properly processed oligo-derived spacers in direct orientation, %	Properly processed oligo-derived spacers in reverse orientation, %
G_33 + C_33	0.37945	0.271558
	0.445755	0.313347
	0.56457	0.407913
AAG_35 + TTC_35	8.25677	0.0617906
	9.99291	0.0636069
	12.4135	0.0738862
G_33 + AGTTC_37	9.01035	0.0450836
	9.0932	0.027294
	9.40809	0.0298386
AG_34 + AGTTC_37	8.7739	0.0370165
	8.32815	0.0254838
	8.55813	0.0174307
G_32 + AGTTC_37	0.319262	0.0339039
	0.110029	0.017532
	0.119203	0.0188105
AG_33 + AGTTC_37	0.262733	0.0447239
	0.1032	0.0175474
	0.0858395	0.0156563

## Sheet: Supplementary Fig1a
position relative to the PPS, bp	KD263_rep1, normalized coverage per 1 kb	KD263_rep2, normalized coverage per 1 kb	KD263_rep3, normalized coverage per 1 kb	KD753_rep1, normalized coverage per 1 kb	KD753_rep2, normalized coverage per 1 kb	KD753_rep3, normalized coverage per 1 kb	KD403_rep1, normalized coverage per 1 kb	KD403_rep2, normalized coverage per 1 kb	KD403_rep3, normalized coverage per 1 kb	KD518_rep1, normalized coverage per 1 kb	KD518_rep2, normalized coverage per 1 kb	KD518_rep3, normalized coverage per 1 kb
-399054	0.0354317	0.035245	0.0359285	0.0364972	0.0371553	0.037048	0.037048	0.0388638	0.0393336	0.0351353	0.0341572	0.0364319
-398054	0.0270659	0.0260798	0.0254137	0.0283882	0.0273404	0.0275921	0.0275921	0.0314962	0.0299309	0.0340371	0.0317286	0.0345563
-397054	0.0252674	0.0248903	0.0248141	0.0251227	0.0254794	0.026181	0.026181	0.0391716	0.0357211	0.0362363	0.0428474	0.0363872
-396054	0.0353892	0.0340235	0.036294	0.037188	0.0390436	0.0354929	0.0354929	0.0378913	0.0369478	0.0327611	0.0409804	0.0393302
-395054	0.0314777	0.0296856	0.0292443	0.0315507	0.0317093	0.0308475	0.0308475	0.0287073	0.0324162	0.0283025	0.030728	0.030978
-394054	0.0234909	0.0225927	0.0226238	0.0236774	0.0261431	0.0228924	0.0228924	0.0383679	0.0391511	0.0396575	0.0404786	0.0387842
-393054	0.0224686	0.0232423	0.0230562	0.0241183	0.0247202	0.0234554	0.0234554	0.0430351	0.0392767	0.0447098	0.040804	0.0396179
-392054	0.0279984	0.0277387	0.0276256	0.0293338	0.030349	0.0301979	0.0301979	0.0352386	0.0348571	0.0392372	0.0367593	0.0380778
-391054	0.0341765	0.0335973	0.0348153	0.0355833	0.0371164	0.0383692	0.0383692	0.0423814	0.039521	0.041749	0.0390039	0.0411998
-390054	0.0257313	0.0255754	0.0267642	0.0278764	0.024934	0.0283545	0.0283545	0.0328761	0.0308731	0.0314664	0.0372771	0.0332633
-389054	0.0240069	0.0237462	0.0224589	0.024249	0.0249171	0.0239572	0.0239572	0.0413991	0.0368394	0.0387615	0.0353022	0.0336018
-388054	0.0224886	0.0246022	0.0243058	0.0235741	0.0248784	0.0258149	0.0258149	0.0344553	0.036162	0.0304897	0.0303605	0.0278581
-387054	0.0281154	0.0267513	0.0262372	0.0288364	0.0275177	0.0276821	0.0276821	0.0216513	0.0247362	0.0233496	0.0227146	0.0216825
-386054	0.0349206	0.0347333	0.0349915	0.0378636	0.0380187	0.0355146	0.0355146	0.0326428	0.0338473	0.0318419	0.0308564	0.0352283
-385054	0.0242527	0.0240111	0.0249888	0.024822	0.0249765	0.0242243	0.0242243	0.0262038	0.0311015	0.026872	0.0307026	0.0276579
-384054	0.0213543	0.0213087	0.0214424	0.0212754	0.021584	0.0216248	0.0216248	0.0360358	0.0358918	0.0348708	0.0365055	0.0360212
-383054	0.0203914	0.0213501	0.0202344	0.0222631	0.0206175	0.0208125	0.0208125	0.0269099	0.0296322	0.0266805	0.0294153	0.0299309
-382054	0.0219121	0.0225408	0.021882	0.0232846	0.0214477	0.0222929	0.0222929	0.041693	0.0427576	0.0418118	0.040715	0.0421074
-381054	0.0290082	0.0291833	0.0283794	0.0313536	0.0303479	0.0307596	0.0307596	0.0239078	0.0301478	0.0256344	0.0288844	0.0257284
-380054	0.0304568	0.0305719	0.031183	0.030986	0.0325274	0.0323868	0.0323868	0.0304127	0.0314295	0.030463	0.0316936	0.0325019
-379054	0.0318071	0.0309343	0.0306395	0.0338616	0.0330843	0.0344527	0.0344527	0.0328231	0.0342989	0.0289345	0.0326184	0.0337309
-378054	0.0229226	0.0231579	0.0232699	0.0238864	0.0237554	0.0227512	0.0227512	0.0281233	0.0298971	0.0295064	0.0311627	0.0299259
-377054	0.0214319	0.02128	0.0212604	0.0223373	0.0244857	0.0226718	0.0226718	0.0319364	0.034946	0.0345608	0.0330909	0.0314019
-376054	0.0238835	0.0237803	0.0242004	0.0249835	0.0242031	0.025914	0.025914	0.0348791	0.0348305	0.0354694	0.0408798	0.0379578
-375054	0.0226546	0.022543	0.0229672	0.0243754	0.0254333	0.0216186	0.0216186	0.0375291	0.0417283	0.0414063	0.0420556	0.0378536
-374054	0.0240217	0.0225511	0.0226034	0.023867	0.0233108	0.0224725	0.0224725	0.039502	0.034866	0.0377421	0.0351301	0.0333497
-373054	0.0168107	0.0175306	0.0158413	0.0173016	0.0157753	0.0173546	0.0173546	0.0331511	0.0391665	0.0315145	0.0357514	0.036623
-372054	0.00996354	0.0110657	0.0098462	0.0114343	0.0116753	0.0104738	0.0104738	0.0478283	0.0500857	0.0466231	0.0474741	0.0459755
-371054	0.0287761	0.0284696	0.02806	0.0296906	0.0321543	0.029747	0.029747	0.0494819	0.0407754	0.0483721	0.0504394	0.0511204
-370054	0.0188449	0.0193477	0.0182498	0.0203964	0.0220536	0.0196765	0.0196765	0.0296659	0.0317069	0.0279792	0.0318161	0.0311945
-369054	0.0228046	0.022166	0.0203141	0.0219227	0.0207708	0.0196558	0.0196558	0.0290857	0.0316073	0.0310763	0.0329728	0.0274363
-368054	0.0274495	0.0278842	0.0274128	0.0274775	0.0265884	0.0272594	0.0272594	0.0355962	0.0327024	0.0376397	0.0372374	0.0395677
-367054	0.0314494	0.0306632	0.0305718	0.0335063	0.0338604	0.0325468	0.0325468	0.0377664	0.0343931	0.0368375	0.0373675	0.0371334
-366054	0.0250644	0.0255852	0.0247077	0.0264582	0.0266597	0.0263787	0.0263787	0.0318758	0.0329175	0.0324672	0.0348281	0.0358809
-365054	0.0275155	0.0263974	0.0259805	0.0278575	0.0300833	0.0298403	0.0298403	0.0291892	0.0307682	0.0324525	0.0301767	0.0278836
-364054	0.0214093	0.0227584	0.0221272	0.022395	0.0223825	0.0228164	0.0228164	0.033252	0.028514	0.0312647	0.0309177	0.033062
-363054	0.0209968	0.021574	0.0194895	0.0207049	0.0203137	0.0214149	0.0214149	0.0265542	0.0300749	0.02964	0.0300906	0.0284112
-362054	0.0168575	0.0166849	0.0150725	0.0182903	0.0193849	0.0183629	0.0183629	0.0323602	0.0366971	0.0384221	0.0347173	0.0365163
-361054	0.014812	0.0151955	0.0132575	0.0158411	0.0150384	0.013849	0.013849	0.0424826	0.0456074	0.0403261	0.0375703	0.0472696
-360054	0.0248436	0.0273933	0.0260782	0.0275715	0.0286636	0.0280425	0.0280425	0.0505377	0.0504199	0.051246	0.0495409	0.0527418
-359054	0.0265199	0.0272233	0.0268264	0.0276282	0.0279753	0.0293406	0.0293406	0.040192	0.0387647	0.0399974	0.0428081	0.0427692
-358054	0.0308672	0.0297711	0.0309139	0.0303029	0.0329746	0.0310092	0.0310092	0.0304631	0.0398634	0.0342108	0.0365113	0.037172
-357054	0.0369346	0.0351447	0.0360361	0.037708	0.0394575	0.0349742	0.0349742	0.0327117	0.035869	0.0367627	0.0328673	0.0304213
-356054	0.031759	0.0338758	0.0323584	0.0347503	0.0320349	0.0352359	0.0352359	0.0307192	0.0288055	0.0289225	0.0301475	0.0310034
-355054	0.0277496	0.0267846	0.0261516	0.0281707	0.0285889	0.0273139	0.0273139	0.0318809	0.0309798	0.0342989	0.0296078	0.0332714
-354054	0.021447	0.022478	0.0211798	0.0244284	0.0234041	0.0212199	0.0212199	0.0351756	0.0337122	0.0333303	0.0341863	0.0353228
-353054	0.0261871	0.0276814	0.026913	0.029129	0.03185	0.0269176	0.0269176	0.0283112	0.0314544	0.0291857	0.0318132	0.0303315
-352054	0.0242277	0.0237495	0.0231007	0.0251874	0.0245615	0.0224604	0.0224604	0.0367359	0.0336873	0.036279	0.0372698	0.0409516
-351054	0.024469	0.025336	0.0254197	0.0270421	0.0288469	0.0277081	0.0277081	0.0434665	0.0368251	0.0338233	0.0386511	0.038032
-350054	0.0241952	0.0238103	0.0239106	0.0252081	0.0259972	0.0256485	0.0256485	0.0336293	0.0327868	0.0317058	0.0355889	0.0337638
-349054	0.0263005	0.0263377	0.0266669	0.0272932	0.0270677	0.0267337	0.0267337	0.0249295	0.0256642	0.0277841	0.0311904	0.026927
-348054	0.029295	0.0306372	0.0301811	0.030968	0.0293558	0.0309159	0.0309159	0.0381347	0.0501497	0.0374374	0.0407762	0.0419987
-347054	0.0262799	0.0260671	0.0281455	0.0270414	0.0283794	0.0283175	0.0283175	0.0339117	0.0377211	0.0362283	0.0350484	0.0343205
-346054	0.0160063	0.0166408	0.0171212	0.0170247	0.0168279	0.0165746	0.0165746	0.0340151	0.0350616	0.0354827	0.033266	0.0344323
-345054	0.0234744	0.024982	0.0257099	0.0261561	0.0257309	0.0259299	0.0259299	0.0460031	0.0457674	0.044977	0.0404058	0.045392
-344054	0.0205333	0.0208282	0.020284	0.0217605	0.0222603	0.0214806	0.0214806	0.0486646	0.0487861	0.05092	0.0525397	0.0504616
-343054	0.0365871	0.0334758	0.0360129	0.0360367	0.0341238	0.0349823	0.0349823	0.0604113	0.0518211	0.0528189	0.0586484	0.0566581
-342054	0.0323241	0.0311687	0.0321057	0.0312008	0.0321101	0.0326952	0.0326952	0.0309298	0.029122	0.0311564	0.02784	0.0300062
-341054	0.0344877	0.034217	0.0346864	0.036109	0.0360906	0.0362977	0.0362977	0.0374132	0.0383469	0.0363205	0.0366732	0.0409526
-340054	0.0260132	0.0258048	0.0259631	0.0273506	0.0282469	0.0260126	0.0260126	0.0371332	0.0499345	0.0410983	0.04832	0.0429431
-339054	0.0276421	0.0289529	0.030952	0.029617	0.0308088	0.028398	0.028398	0.0359374	0.0376998	0.037527	0.0364049	0.0372848
-338054	0.0286715	0.0292996	0.0299345	0.0290349	0.0318069	0.0308211	0.0308211	0.0330514	0.0346224	0.0332635	0.0345262	0.0325974
-337054	0.0341233	0.0341871	0.0337768	0.0363123	0.0347789	0.0350075	0.0350075	0.035665	0.0353265	0.0391436	0.0421809	0.0389022
-336054	0.0333135	0.031817	0.0342108	0.0355703	0.0344898	0.0335933	0.0335933	0.0368734	0.0399043	0.041725	0.03936	0.035208
-335054	0.0289868	0.0287638	0.0296581	0.030129	0.0328317	0.029924	0.029924	0.0302928	0.0331647	0.0353024	0.0353197	0.037297
-334054	0.0235217	0.0240227	0.0241886	0.0243904	0.0253693	0.0229182	0.0229182	0.0427576	0.0417763	0.0361561	0.0416981	0.0402014
-333054	0.0270687	0.0253743	0.0266724	0.0291072	0.0274342	0.0262971	0.0262971	0.0422695	0.0432483	0.0467273	0.0474814	0.0502461
-332054	0.0423792	0.0424578	0.04563	0.043306	0.046344	0.0451152	0.0451152	0.0412251	0.0405372	0.0453939	0.0446721	0.0446977
-331054	0.0365195	0.0340352	0.0381649	0.0368416	0.0393561	0.0393105	0.0393105	0.04052	0.0414154	0.0428232	0.0418016	0.0409252
-330054	0.0282293	0.0270847	0.0267404	0.0283545	0.0303495	0.0280329	0.0280329	0.0309815	0.0328998	0.0326115	0.0330851	0.0303762
-329054	0.03053	0.0294036	0.0304259	0.0302516	0.0342826	0.0300104	0.0300104	0.0275733	0.03253	0.0310749	0.0324638	0.0261127
-328054	0.0350545	0.0318029	0.0344133	0.0362799	0.0359592	0.0347844	0.0347844	0.0302109	0.0370314	0.0336269	0.0376855	0.0388168
-327054	0.0236486	0.0227267	0.0233925	0.0225726	0.0266175	0.0237521	0.0237521	0.0442102	0.0416341	0.0435462	0.0524117	0.0469702
-326054	0.0226863	0.0216919	0.0216713	0.0213743	0.0211481	0.0244996	0.0244996	0.0436919	0.0377331	0.0451061	0.0472723	0.0451485
-325054	0.0324134	0.0318448	0.0335945	0.0346158	0.0331372	0.0366575	0.0366575	0.0405149	0.0420998	0.0457399	0.0389049	0.0409872
-324054	0.027757	0.0274315	0.0280789	0.0293763	0.0290945	0.0303283	0.0303283	0.0342031	0.038354	0.0377741	0.041033	0.0368467
-323054	0.0296426	0.029396	0.0287189	0.0309668	0.0349687	0.0301455	0.0301455	0.042634	0.0383807	0.0406508	0.0399711	0.041464
-322054	0.0402062	0.0377624	0.040162	0.0402364	0.0379702	0.0383229	0.0383229	0.0390013	0.0396483	0.0354694	0.0419329	0.0391716
-321054	0.0319701	0.031605	0.0306631	0.032389	0.0346305	0.0336463	0.0336463	0.0317056	0.0342171	0.0299019	0.0334002	0.0315941
-320054	0.0213527	0.0231801	0.0220307	0.0217569	0.0220864	0.0243191	0.0243191	0.0276099	0.0301566	0.0305646	0.032929	0.0276203
-319054	0.0243958	0.0252839	0.0244721	0.0241954	0.0270083	0.0237474	0.0237474	0.028706	0.033218	0.0300662	0.0337269	0.034842
-318054	0.0147254	0.0147738	0.0141913	0.0155202	0.016402	0.01431	0.01431	0.0432231	0.0424269	0.0386212	0.041526	0.041468
-317054	0.0200297	0.0203235	0.021329	0.0208826	0.0216855	0.0209153	0.0209153	0.0321685	0.0365034	0.032896	0.037528	0.0375115
-316054	0.0277566	0.0270894	0.0278267	0.0280924	0.0295243	0.0259861	0.0259861	0.0334488	0.0388465	0.030765	0.0343162	0.0351826
-315054	0.0391534	0.0382556	0.0405108	0.0407179	0.038473	0.0409134	0.0409134	0.0334248	0.0348838	0.0326809	0.0335825	0.0309465
-314054	0.033672	0.0326299	0.0346224	0.0356508	0.0353243	0.0357313	0.0357313	0.0342914	0.0392251	0.0382284	0.0395962	0.0412556
-313054	0.0179149	0.0176715	0.0172937	0.0186598	0.0172997	0.0180752	0.0180752	0.0307368	0.0392003	0.0365463	0.0363538	0.0345401
-312054	0.0180968	0.0194676	0.0191356	0.020593	0.0203972	0.0199218	0.0199218	0.0296357	0.0298615	0.0250572	0.0312779	0.029383
-311054	0.02345	0.024175	0.0247706	0.0260829	0.0265872	0.0256867	0.0256867	0.0450533	0.0377265	0.043971	0.046685	0.0458322
-310054	0.0234159	0.0253836	0.0239196	0.0258832	0.0259354	0.0230294	0.0230294	0.0404632	0.0423309	0.0429849	0.0434017	0.0385352
-309054	0.0273136	0.0250753	0.02696	0.0282501	0.0285894	0.0273801	0.0273801	0.0381663	0.0360553	0.0394777	0.0405545	0.0387843
-308054	0.01565	0.0170759	0.0161576	0.0178512	0.018891	0.0166101	0.0166101	0.044491	0.0491166	0.0433726	0.0524451	0.0487531
-307054	0.0199277	0.021712	0.0215957	0.0217488	0.0216112	0.0200576	0.0200576	0.0368026	0.0338907	0.0365145	0.0357897	0.0358017
-306054	0.0315698	0.0303774	0.0303628	0.0343071	0.0323501	0.0328467	0.0328467	0.031312	0.0426901	0.0361628	0.0366236	0.0357081
-305054	0.0307143	0.0289505	0.0314419	0.0308876	0.0328617	0.0300999	0.0300999	0.0386367	0.0396163	0.0388804	0.0402964	0.037293
-304054	0.0233778	0.023436	0.0222144	0.0226473	0.0233539	0.0224911	0.0224911	0.0312313	0.0305282	0.0295879	0.0351899	0.0336984
-303054	0.0151778	0.0154673	0.0139518	0.0157846	0.0149593	0.0138485	0.0138485	0.0291185	0.0297353	0.0284495	0.0303123	0.0325567
-302054	0.0181333	0.0194488	0.018493	0.0200717	0.0203066	0.018674	0.018674	0.037383	0.0351096	0.0333249	0.0399025	0.0352324
-301054	0.021884	0.0210031	0.0217635	0.0237723	0.025925	0.0230077	0.0230077	0.0369276	0.0389211	0.0366278	0.0419139	0.0391391
-300054	0.0284582	0.0264493	0.0276025	0.0292281	0.0283822	0.0306065	0.0306065	0.026978	0.0301886	0.0318232	0.0368001	0.0378358
-299054	0.0266194	0.0252485	0.0243016	0.0258122	0.027816	0.0268953	0.0268953	0.0319465	0.0403665	0.0334585	0.0390303	0.0331606
-298054	0.0358837	0.0336164	0.0358074	0.0355406	0.0360328	0.0357705	0.0357705	0.0399486	0.0388269	0.0416876	0.0443498	0.0402441
-297054	0.0272324	0.0282799	0.0264273	0.0296053	0.0289876	0.027608	0.027608	0.0372429	0.0310686	0.0364968	0.0410344	0.0438112
-296054	0.014926	0.0150267	0.0143154	0.0164279	0.0165237	0.0153713	0.0153713	0.0541391	0.0485725	0.0509111	0.052794	0.0527106
-295054	0.0153186	0.0151313	0.0141848	0.0156602	0.0165819	0.014949	0.014949	0.0388449	0.0385923	0.032562	0.0390945	0.0357813
-294054	0.0106376	0.0111444	0.0111979	0.0117608	0.0118619	0.0106259	0.0106259	0.0423742	0.043467	0.0446617	0.0442856	0.0429116
-293054	0.0234113	0.0224452	0.020999	0.0240212	0.0250769	0.0228318	0.0228318	0.0282608	0.0279522	0.0314183	0.0320977	0.0291187
-292054	0.0172021	0.0196467	0.0176875	0.01895	0.0204375	0.0196176	0.0196176	0.0361329	0.0321175	0.0330163	0.0410548	0.0348501
-291054	0.024278	0.0251046	0.0259659	0.0261019	0.0266325	0.025825	0.025825	0.0345588	0.0323007	0.0337739	0.036469	0.0304636
-290054	0.0202789	0.0191786	0.0189179	0.0195082	0.0205068	0.0207208	0.0207208	0.0331814	0.0352287	0.0388884	0.0333287	0.036927
-289054	0.0210508	0.0205236	0.0207396	0.0218521	0.0232879	0.0218907	0.0218907	0.0376504	0.0365762	0.0395164	0.044888	0.037293
-288054	0.0168379	0.0177783	0.0162269	0.0188815	0.0185326	0.0181573	0.0181573	0.0276982	0.0267195	0.0285257	0.030005	0.0310431
-287054	0.0129774	0.0150094	0.0125649	0.0149499	0.014132	0.0139321	0.0139321	0.0462374	0.0461348	0.0513606	0.049907	0.0553519
-286054	0.0144976	0.0160804	0.0144646	0.0161402	0.0143332	0.015383	0.015383	0.030863	0.0364642	0.0265843	0.0351213	0.0295812
-285054	0.0244349	0.0250326	0.024701	0.0261066	0.026969	0.0286423	0.0286423	0.0340101	0.037538	0.0343297	0.0365974	0.0352527
-284054	0.0214053	0.0207789	0.0221404	0.0212973	0.0220738	0.0207982	0.0207982	0.0344856	0.040018	0.0393801	0.0411496	0.0376894
-283054	0.0150279	0.0156615	0.0141463	0.0159989	0.018468	0.0139062	0.0139062	0.0361001	0.0378634	0.0418105	0.0408915	0.037111
-282054	0.0216116	0.0220098	0.0211848	0.0217284	0.0235475	0.020316	0.020316	0.0221306	0.0257513	0.0225386	0.0269751	0.0230986
-281054	0.0244521	0.0249495	0.0234609	0.0256919	0.0257937	0.0261198	0.0261198	0.0340371	0.0378807	0.033347	0.0343078	0.0318319
-280054	0.0264567	0.0276803	0.02705	0.0298619	0.0303188	0.0291198	0.0291198	0.0307207	0.0301565	0.0309933	0.0276882	0.0317951
-279054	0.0257712	0.0246101	0.0239093	0.0263921	0.0258431	0.0265252	0.0265252	0.0275346	0.0304864	0.0285072	0.0291331	0.0294375
-278054	0.0174054	0.018006	0.0163991	0.0175355	0.0196527	0.0168369	0.0168369	0.0273324	0.027874	0.0271254	0.0303211	0.0269798
-277054	0.0229452	0.0238985	0.0221687	0.0239152	0.024406	0.0228837	0.0228837	0.0374233	0.0326153	0.0361788	0.0393585	0.0402024
-276054	0.0226532	0.0221577	0.0228941	0.0223238	0.0244562	0.0242508	0.0242508	0.0339344	0.0286864	0.0350071	0.0357864	0.0327845
-275054	0.0214205	0.0215177	0.0216452	0.0217858	0.0224491	0.0227285	0.0227285	0.0337641	0.0294082	0.0307089	0.0363217	0.0352842
-274054	0.0217747	0.0241136	0.0230471	0.0237303	0.0229819	0.0228461	0.0228461	0.0394844	0.0372216	0.0375323	0.0399711	0.0372858
-273054	0.0268779	0.0272584	0.0253946	0.0282822	0.0276033	0.0277696	0.0277696	0.0306359	0.0300678	0.031751	0.0346896	0.0352598
-272054	0.0177013	0.0175371	0.0167738	0.0180325	0.0178135	0.0178675	0.0178675	0.050602	0.0597426	0.0522494	0.0560739	0.0530447
-271054	0.0159691	0.0180423	0.0175417	0.0174275	0.0183398	0.0178442	0.0178442	0.0368532	0.0397123	0.0359904	0.0395379	0.0370185
-270054	0.0223401	0.0233053	0.0216428	0.0225995	0.0239032	0.0238677	0.0238677	0.0250368	0.0251771	0.0259403	0.0283505	0.0264593
-269054	0.020524	0.0205487	0.0195739	0.0207435	0.0236528	0.0191084	0.0191084	0.0318166	0.0380927	0.0279846	0.0365813	0.0331443
-268054	0.0216874	0.0225088	0.0220644	0.0224555	0.0230108	0.0226765	0.0226765	0.0283731	0.0260037	0.0243985	0.0269634	0.0290282
-267054	0.0299494	0.0296506	0.0318154	0.0326872	0.0332288	0.0347781	0.0347781	0.0297139	0.0284162	0.0330216	0.0387838	0.0336943
-266054	0.023	0.0249433	0.024466	0.0243637	0.0253796	0.0235588	0.0235588	0.0342687	0.0393087	0.0354386	0.0423851	0.0352019
-265054	0.0209506	0.0201804	0.0196938	0.0213336	0.0210201	0.0184954	0.0184954	0.0221861	0.0213921	0.0243236	0.026062	0.0239332
-264054	0.0213621	0.0227773	0.0209264	0.0229264	0.0250191	0.0226601	0.0226601	0.0323766	0.0323433	0.0345087	0.0387794	0.0335327
-263054	0.0280056	0.0257576	0.025561	0.028023	0.0283778	0.0289528	0.0289528	0.0248551	0.0293104	0.028503	0.0341586	0.0316073
-262054	0.0274622	0.0264843	0.0268827	0.0297762	0.0319263	0.0301365	0.0301365	0.0294528	0.02965	0.0338981	0.0331726	0.0291319
-261054	0.0156896	0.0151114	0.0141387	0.0153149	0.0160109	0.0133457	0.0133457	0.0396812	0.0367345	0.0425453	0.0485155	0.0402298
-260054	0.0322885	0.0308731	0.0306442	0.0314344	0.0310172	0.0310929	0.0310929	0.0842662	0.0731878	0.0837704	0.0901245	0.0915744
-259054	0.0335439	0.0325618	0.0351819	0.035676	0.0337748	0.033392	0.033392	0.0362326	0.0352785	0.0399961	0.0415435	0.0392682
-258054	0.0425559	0.040906	0.0435216	0.0449427	0.0458046	0.0413134	0.0413134	0.042658	0.043899	0.0436009	0.0473647	0.0459379
-257054	0.046901	0.044293	0.0486775	0.0472756	0.0454736	0.0457918	0.0457918	0.0381424	0.0418372	0.038851	0.0481379	0.0440909
-256054	0.0527066	0.0505357	0.0539799	0.0557607	0.0561033	0.0538568	0.0538568	0.0372152	0.0378918	0.0439603	0.0478679	0.0422304
-255054	0.0598407	0.0561881	0.0641437	0.0628331	0.0660322	0.0592895	0.0592895	0.0538652	0.0477425	0.0547479	0.0528227	0.0520017
-254054	0.065135	0.0587588	0.0663882	0.0606511	0.065165	0.0623299	0.0623299	0.0428409	0.0362296	0.0438975	0.0505779	0.0425913
-253054	0.0343065	0.0328922	0.0358141	0.0358167	0.0348994	0.0344257	0.0344257	0.0220789	0.0246028	0.0254219	0.0313027	0.0296392
-252054	0.0472801	0.04478	0.0497648	0.0472731	0.0489594	0.0471134	0.0471134	0.0348926	0.0349599	0.0411833	0.046247	0.0377735
-251054	0.0527922	0.0484272	0.052073	0.0516775	0.0518986	0.0467026	0.0467026	0.034859	0.0416145	0.0437024	0.0462416	0.0423016
-250054	0.0449909	0.0425573	0.0490861	0.0466265	0.0478647	0.0476156	0.0476156	0.0447215	0.0427238	0.052534	0.048024	0.0475522
-249054	0.0521118	0.0492493	0.0542358	0.0553218	0.0537291	0.0501335	0.0501335	0.0464572	0.0492412	0.0476519	0.0560374	0.0557204
-248054	0.0256708	0.024984	0.0249225	0.0251771	0.0273517	0.0286109	0.0286109	0.0303325	0.0315801	0.0344961	0.0361354	0.035001
-247054	0.0151972	0.017101	0.0159268	0.0170754	0.0179297	0.0179963	0.0179963	0.0327891	0.0343078	0.0325433	0.0390989	0.0406304
-246054	0.0146073	0.0154176	0.0145419	0.0152338	0.0171754	0.0152336	0.0152336	0.0325103	0.0324695	0.0338701	0.0376695	0.0342626
-245054	0.0184186	0.0175887	0.0178946	0.0185817	0.0174634	0.0166811	0.0166811	0.0314735	0.0320784	0.0314317	0.0293351	0.0299503
-244054	0.0204818	0.0207736	0.0197671	0.0204262	0.0225298	0.0204055	0.0204055	0.0369932	0.0404732	0.0364367	0.0424434	0.038401
-243054	0.0235629	0.0235982	0.0238716	0.02493	0.0233381	0.0241162	0.0241162	0.0327727	0.0303078	0.0304523	0.0351373	0.0339952
-242054	0.0208588	0.020398	0.02009	0.02229	0.0226449	0.0207828	0.0207828	0.0241942	0.0278473	0.0277721	0.0284541	0.0266616
-241054	0.0203746	0.0208554	0.0194145	0.0206582	0.0218284	0.021328	0.021328	0.0276377	0.0281797	0.0272791	0.0290638	0.0291045
-240054	0.02259	0.0220007	0.0220804	0.022827	0.022238	0.0230988	0.0230988	0.0325582	0.0318971	0.0339983	0.0403693	0.0324825
-239054	0.0248	0.0242384	0.0246314	0.0257011	0.0258836	0.0242815	0.0242815	0.0357192	0.0324411	0.0307329	0.0372085	0.0354021
-238054	0.0166011	0.0173385	0.0170277	0.0177437	0.0171912	0.0158482	0.0158482	0.0333756	0.0330651	0.032085	0.0366718	0.0358423
-237054	0.028737	0.0278982	0.02812	0.0296963	0.0304537	0.0276885	0.0276885	0.0245284	0.0292891	0.0323148	0.0305457	0.0332795
-236054	0.0265773	0.0260857	0.0255764	0.0269976	0.0281253	0.0279328	0.0279328	0.0295978	0.0255077	0.0284188	0.0404816	0.0299564
-235054	0.0308566	0.028163	0.0306186	0.030523	0.0338331	0.0305106	0.0305106	0.0257406	0.0262011	0.0278322	0.0307222	0.0305937
-234054	0.0285108	0.0275799	0.0278169	0.0303784	0.0312473	0.0300321	0.0300321	0.0326781	0.0338491	0.0397008	0.0390726	0.0335022
-233054	0.024141	0.0240383	0.0243306	0.0244356	0.0252553	0.0266579	0.0266579	0.0329417	0.0361389	0.0295224	0.03832	0.0326482
-232054	0.0334701	0.0336341	0.0355825	0.0352956	0.0358316	0.0350748	0.0350748	0.0356221	0.0408732	0.0398838	0.0399886	0.0369687
-231054	0.0209423	0.0216231	0.0201985	0.0215617	0.0222031	0.0226919	0.0226919	0.0374813	0.0371825	0.0376232	0.0408988	0.0428475
-230054	0.0291472	0.0270269	0.0311057	0.0274526	0.0303536	0.0299932	0.0299932	0.0638544	0.0626343	0.0811755	0.0672212	0.0721534
-229054	0.02902	0.0298998	0.0283739	0.0296939	0.0313782	0.030092	0.030092	0.0280161	0.0283006	0.0277561	0.0279961	0.0305765
-228054	0.0203742	0.0199141	0.0195566	0.021343	0.0218229	0.0227465	0.0227465	0.0363852	0.0338367	0.0354921	0.045858	0.0406832
-227054	0.0257642	0.0242505	0.0247539	0.0261319	0.0280964	0.0267734	0.0267734	0.0224535	0.0212321	0.0251534	0.0274273	0.0245177
-226054	0.0324842	0.0316421	0.0320951	0.0308269	0.0337059	0.0317244	0.0317244	0.0217117	0.0246631	0.023008	0.028583	0.0280903
-225054	0.0286863	0.0287357	0.0283744	0.0275668	0.0297365	0.0290232	0.0290232	0.0224838	0.021689	0.023228	0.0279596	0.0252679
-224054	0.0392095	0.0368686	0.0383282	0.0390658	0.0403624	0.0386609	0.0386609	0.0368734	0.0344909	0.0318352	0.0381406	0.0373956
-223054	0.0300961	0.0295974	0.0297126	0.0296477	0.0311856	0.0312746	0.0312746	0.034058	0.0360713	0.0329508	0.0393527	0.0403528
-222054	0.0226206	0.0225727	0.0213837	0.0223393	0.0244649	0.0226569	0.0226569	0.0262956	0.0263575	0.0290374	0.0287706	0.0295446
-221054	0.0231327	0.0231802	0.0221993	0.0233165	0.0247529	0.0234024	0.0234024	0.0321849	0.0267024	0.0311738	0.0325863	0.0308235
-220054	0.0379317	0.0382329	0.0371346	0.0397064	0.0393457	0.0398346	0.0398346	0.0340845	0.0388305	0.0451801	0.0473457	0.0419895
-219054	0.0311438	0.0314453	0.0317132	0.0309284	0.0347963	0.028626	0.028626	0.0465297	0.0454494	0.0464124	0.0507511	0.0493666
-218054	0.0245722	0.0236215	0.0240679	0.0246918	0.026015	0.0215559	0.0215559	0.0206422	0.0233548	0.0231626	0.0262181	0.0235652
-217054	0.0148433	0.0145704	0.0137656	0.0143985	0.0139296	0.0134447	0.0134447	0.0430477	0.0380554	0.0469104	0.0478329	0.0450047
-216054	0.0120938	0.0122553	0.0121159	0.0133799	0.0116115	0.011604	0.011604	0.0548843	0.0546706	0.0654287	0.0617317	0.0676102
-215054	0.0289611	0.0299012	0.0279982	0.0312868	0.0316771	0.0299775	0.0299775	0.0274031	0.0300251	0.0342736	0.0360563	0.0346651
-214054	0.0264512	0.025905	0.0264747	0.0285452	0.0286151	0.0289544	0.0289544	0.0303635	0.0289211	0.0318606	0.0309381	0.034167
-213054	0.0283144	0.0263509	0.025791	0.0277218	0.0261814	0.0274485	0.0274485	0.0227928	0.0203184	0.0211798	0.0252758	0.0223321
-212054	0.0179615	0.0184593	0.0163365	0.0184134	0.0198627	0.01628	0.01628	0.0325898	0.0308126	0.0293126	0.036927	0.0340165
-211054	0.0209706	0.0218715	0.0217109	0.0215173	0.0217809	0.0242767	0.0242767	0.0343544	0.0392909	0.0401177	0.0446211	0.0410726
-210054	0.0125265	0.0131333	0.0124557	0.0133961	0.0148022	0.0130966	0.0130966	0.0273097	0.0268393	0.0291363	0.0339092	0.0303203
-209054	0.0155473	0.0156229	0.0152391	0.0157173	0.0156416	0.0146841	0.0146841	0.0296836	0.0296571	0.0355095	0.0378605	0.0367938
-208054	0.0248977	0.0253582	0.0234171	0.0250454	0.0256796	0.0259707	0.0259707	0.0306158	0.0363522	0.0345261	0.0345568	0.0395721
-207054	0.0342759	0.0351146	0.0354555	0.0358444	0.0365553	0.0365865	0.0365865	0.037692	0.0381229	0.0433323	0.0419416	0.0405612
-206054	0.0414973	0.0404589	0.041013	0.0419962	0.0447154	0.0421543	0.0421543	0.0323072	0.0334331	0.0365276	0.0427672	0.0349345
-205054	0.030374	0.0290921	0.0305884	0.0293535	0.0304864	0.0307193	0.0307193	0.0318746	0.0284517	0.030467	0.0331478	0.029565
-204054	0.0195836	0.0192686	0.0181648	0.0196195	0.0205941	0.0188462	0.0188462	0.0334551	0.0342704	0.0289372	0.0402395	0.0363719
-203054	0.0115559	0.0112971	0.0106738	0.0113039	0.0109079	0.011817	0.011817	0.0398048	0.0399096	0.0436543	0.0512037	0.0498852
-202054	0.01913	0.0194485	0.0190873	0.0205255	0.0224343	0.0226008	0.0226008	0.0353786	0.038978	0.0396567	0.0498136	0.0409191
-201054	0.0236617	0.0234397	0.0233725	0.0243035	0.0245674	0.0232156	0.0232156	0.0325902	0.0290898	0.0320357	0.0374639	0.0357412
-200054	0.0286746	0.0282675	0.0299565	0.0288134	0.0271975	0.0299139	0.0299139	0.0279	0.0322384	0.0331887	0.0380501	0.0369433
-199054	0.0314514	0.0308817	0.0323287	0.034045	0.0330761	0.0317504	0.0317504	0.0294528	0.0337798	0.0331579	0.0414778	0.0397378
-198054	0.0226689	0.022524	0.0229082	0.0238829	0.0218376	0.0234999	0.0234999	0.0330905	0.0316535	0.0349643	0.0354845	0.0328587
-197054	0.0175459	0.0175317	0.0166582	0.0173147	0.0169643	0.0177668	0.0177668	0.0300847	0.0265708	0.0298831	0.0403212	0.032633
-196054	0.0255999	0.0259756	0.025882	0.0259837	0.0255454	0.0271449	0.0271449	0.0273602	0.0258704	0.0284174	0.0352774	0.0323067
-195054	0.010435	0.0126963	0.0116539	0.0123415	0.0116688	0.0109883	0.0109883	0.0482698	0.0384003	0.0413041	0.0513568	0.0529766
-194054	0.0150546	0.0161187	0.0157636	0.0155901	0.0145595	0.0150629	0.0150629	0.0371937	0.034754	0.0470747	0.0483128	0.0432379
-193054	0.0245556	0.024343	0.0231666	0.024893	0.0230043	0.0255341	0.0255341	0.0260648	0.0212606	0.0220282	0.0274944	0.0294643
-192054	0.0276259	0.0271615	0.0278944	0.0293986	0.0308617	0.0280419	0.0280419	0.0243468	0.0227699	0.0259697	0.0262735	0.0297764
-191054	0.0242092	0.0255594	0.024585	0.0241016	0.0250856	0.0237956	0.0237956	0.0260736	0.0209121	0.0295157	0.032579	0.0317709
-190054	0.0278088	0.0273204	0.0281829	0.028508	0.029953	0.0275974	0.0275974	0.0350923	0.0320144	0.0392385	0.0435884	0.0419977
-189054	0.0382724	0.0379758	0.0407982	0.0393794	0.0385189	0.0361086	0.0361086	0.030361	0.0311149	0.0373506	0.035941	0.0391584
-188054	0.0353499	0.0344208	0.0367541	0.0360369	0.0350104	0.0369439	0.0369439	0.0369123	0.0289342	0.0383593	0.0397178	0.040103
-187054	0.0248363	0.026153	0.0251874	0.0246412	0.0261192	0.0255309	0.0255309	0.0232065	0.0248144	0.0273913	0.0312094	0.0284661
-186054	0.0177622	0.0193748	0.0174225	0.0185876	0.0195949	0.0185335	0.0185335	0.0446282	0.0413318	0.0474595	0.0548749	0.051284
-185054	0.0101913	0.0122571	0.0106426	0.011857	0.0109728	0.011107	0.011107	0.0560536	0.0533746	0.0582472	0.0709019	0.07281
-184054	0.0225252	0.0228149	0.0217882	0.0233262	0.0256878	0.0222012	0.0222012	0.0320285	0.0362882	0.0295264	0.0405662	0.0370612
-183054	0.0286414	0.0290413	0.0277667	0.0287839	0.0315999	0.0298573	0.0298573	0.0338715	0.032251	0.0368902	0.0356586	0.0366272
-182054	0.0235082	0.0244744	0.0240872	0.0238827	0.0251953	0.0245311	0.0245311	0.0221293	0.023561	0.023184	0.0240433	0.0264817
-181054	0.0328296	0.0318162	0.0319197	0.0325485	0.0335402	0.0315088	0.0315088	0.0264179	0.023993	0.0285377	0.0302788	0.0276965
-180054	0.0188279	0.0191727	0.0180685	0.0186952	0.0210659	0.0193421	0.0193421	0.0228029	0.0199415	0.022059	0.0242986	0.024967
-179054	0.0255324	0.0262061	0.0267591	0.0277886	0.0271145	0.0280028	0.0280028	0.0305859	0.025772	0.034032	0.033292	0.0343527
-178054	0.0248058	0.0240212	0.0253387	0.0249703	0.0255345	0.0250037	0.0250037	0.0239255	0.0202099	0.0251053	0.0274229	0.0275898
-177054	0.0278026	0.0280371	0.0262363	0.0274212	0.0280669	0.0268423	0.0268423	0.0244515	0.0225388	0.0265376	0.0304305	0.0291309
-176054	0.0141084	0.0165231	0.0147452	0.0153346	0.0155615	0.0153422	0.0153422	0.0319654	0.0304962	0.0329041	0.041259	0.0402359
-175054	0.0174489	0.0187757	0.0191575	0.0190306	0.0197503	0.0192547	0.0192547	0.0201187	0.0155112	0.0193119	0.0251169	0.0244841
-174054	0.0228721	0.0222899	0.0237117	0.0228313	0.022112	0.0221769	0.0221769	0.0301629	0.029554	0.0299767	0.0376767	0.0339383
-173054	0.0309275	0.0302464	0.0303954	0.0331615	0.0321598	0.034111	0.034111	0.0288133	0.0273068	0.0253043	0.0321283	0.0358413
-172054	0.0247547	0.0240477	0.0242927	0.0261253	0.0272302	0.0261577	0.0261577	0.022543	0.0217228	0.0280714	0.0336335	0.0308103
-171054	0.0394208	0.0369858	0.0399344	0.0403785	0.0402964	0.0383928	0.0383928	0.0293254	0.0280873	0.0323803	0.0357864	0.0333039
-170054	0.0171136	0.0175103	0.0163246	0.0184427	0.0182711	0.0170907	0.0170907	0.0313322	0.0258259	0.0303307	0.0377176	0.035454
-169054	0.021388	0.0214446	0.0210758	0.0219522	0.0210793	0.0201453	0.0201453	0.0295928	0.0291218	0.0313975	0.0398269	0.0376667
-168054	0.0215856	0.0205072	0.0207277	0.0211711	0.0200727	0.0214171	0.0214171	0.0258781	0.0221104	0.0238667	0.0298864	0.0285016
-167054	0.0284846	0.0293584	0.0291539	0.0310636	0.0320774	0.0316498	0.0316498	0.0302979	0.0273637	0.028372	0.0355939	0.0322131
-166054	0.0294649	0.0283759	0.0282111	0.0290765	0.0253627	0.0289872	0.0289872	0.0299788	0.0311789	0.0322427	0.0403401	0.0387639
-165054	0.0171942	0.0181686	0.0176986	0.0179035	0.0177533	0.0172617	0.0172617	0.0241669	0.0256289	0.0257413	0.0304597	0.0306645
-164054	0.0216858	0.0227099	0.0221075	0.0222065	0.0227507	0.0213763	0.0213763	0.031389	0.0234473	0.0283453	0.0315011	0.0315981
-163054	0.0295811	0.0307065	0.0312498	0.0308666	0.0299673	0.029259	0.029259	0.031615	0.0266481	0.0338511	0.0362605	0.0377576
-162054	0.0333043	0.032447	0.0346769	0.0330396	0.0347914	0.0324716	0.0324716	0.0256523	0.0256819	0.0284896	0.0380983	0.0327723
-161054	0.0264182	0.0264606	0.0262764	0.0279592	0.0276589	0.0259802	0.0259802	0.0226288	0.0211717	0.0278884	0.0289763	0.0288768
-160054	0.0358564	0.0333717	0.0345359	0.034688	0.0347647	0.0377135	0.0377135	0.0239003	0.0212499	0.0260485	0.0332033	0.0285291
-159054	0.035785	0.0332808	0.0355011	0.0358906	0.0381971	0.0355739	0.0355739	0.0278029	0.0290384	0.0333316	0.0390303	0.0331779
-158054	0.0305322	0.0293554	0.029779	0.0291494	0.0300048	0.0296993	0.0296993	0.0243846	0.0201815	0.0272617	0.0345043	0.0294135
-157054	0.021896	0.0217681	0.0216937	0.0234781	0.0218873	0.0224874	0.0224874	0.0238662	0.021385	0.02545	0.0331712	0.0321298
-156054	0.0102887	0.0108936	0.0101344	0.0106393	0.0116911	0.0100955	0.0100955	0.0373111	0.0374029	0.0416261	0.0458419	0.045147
-155054	0.010593	0.0119866	0.0104475	0.0122869	0.0104405	0.0105437	0.0105437	0.0326377	0.0273957	0.0334505	0.037808	0.0344567
-154054	0.0157896	0.0165969	0.0156165	0.0168084	0.0165176	0.0158683	0.0158683	0.0257078	0.0259415	0.0288477	0.0344431	0.0315869
-153054	0.0228318	0.024111	0.022597	0.0229525	0.023829	0.0224566	0.0224566	0.0264886	0.0272357	0.034327	0.0421954	0.0325679
-152054	0.032173	0.032149	0.0329137	0.0319135	0.0314761	0.0336965	0.0336965	0.0303893	0.0247017	0.0295584	0.0340855	0.0331231
-151054	0.0354278	0.0358677	0.0349461	0.0362712	0.0355567	0.0377358	0.0377358	0.0255489	0.0241157	0.0271214	0.0316236	0.0309577
-150054	0.022373	0.0229634	0.0222186	0.0232549	0.0235388	0.0230029	0.0230029	0.0242383	0.0230099	0.02708	0.0343103	0.0270683
-149054	0.0212344	0.0219949	0.0213156	0.0215736	0.0219969	0.0198799	0.0198799	0.0299926	0.024569	0.0346891	0.038549	0.0356654
-148054	0.0213409	0.0220172	0.0215437	0.0217392	0.0238895	0.0207634	0.0207634	0.024341	0.0212944	0.0263806	0.0323363	0.0304227
-147054	0.0168469	0.0171655	0.0167627	0.0184148	0.0176305	0.0158477	0.0158477	0.0266528	0.0211131	0.0242982	0.0335595	0.0288904
-142054	0.0146139	0.0148776	0.0150401	0.0157214	0.0153067	0.0144106	0.0144106	0.0298231	0.0296456	0.0294723	0.0238339	0.0364993
-141054	0.0279041	0.0284046	0.0277375	0.0285511	0.0282327	0.0288186	0.0288186	0.0229248	0.0224404	0.0301636	0.0302816	0.0292407
-140054	0.0346479	0.0331275	0.033764	0.0348643	0.0343546	0.0358277	0.0358277	0.0253546	0.0219095	0.0305712	0.0367797	0.0336048
-139054	0.037562	0.0349355	0.0354133	0.0360635	0.035032	0.0357615	0.0357615	0.0255804	0.023673	0.0274555	0.0300323	0.0334493
-138054	0.036995	0.0351556	0.0370833	0.0361802	0.0350111	0.0346278	0.0346278	0.0255901	0.0240078	0.0318072	0.0347389	0.0328009
-137054	0.0285166	0.0276894	0.028589	0.0276315	0.0288082	0.0282533	0.0282533	0.0173614	0.0204979	0.0210569	0.0263202	0.0244943
-136054	0.0234773	0.0237367	0.0252257	0.0244418	0.0224011	0.025817	0.025817	0.0265214	0.0232926	0.0279699	0.032773	0.0303559
-135054	0.0239499	0.0252829	0.0249017	0.0249853	0.0266652	0.0256824	0.0256824	0.0238082	0.020361	0.0258067	0.0320378	0.0268497
-134054	0.0221679	0.0210762	0.0212079	0.022223	0.021421	0.0210565	0.0210565	0.0256785	0.019777	0.0239296	0.0316983	0.029554
-133054	0.0358369	0.0346433	0.0356149	0.0358685	0.0350751	0.0357965	0.0357965	0.0319414	0.0221104	0.0345288	0.0374477	0.0352293
-132054	0.0331252	0.0328215	0.035343	0.0323056	0.0341451	0.0343293	0.0343293	0.0283251	0.0254153	0.0290027	0.0301125	0.0324134
-131054	0.0210106	0.0201799	0.0211605	0.0204306	0.0209355	0.0215395	0.0215395	0.0185962	0.0204641	0.0179799	0.0242271	0.025091
-130054	0.0278112	0.0272133	0.0277296	0.0291161	0.0272902	0.0277855	0.0277855	0.0308176	0.0275877	0.0304122	0.0357835	0.0375441
-129054	0.0278776	0.0270281	0.0266353	0.0285703	0.0273257	0.0265308	0.0265308	0.0180387	0.0141956	0.020799	0.0242373	0.0209129
-128054	0.0331873	0.0330697	0.0333316	0.0328642	0.0322361	0.0299971	0.0299971	0.0200922	0.0166241	0.0232949	0.0291994	0.0280594
-127054	0.0359823	0.0350147	0.0373524	0.035132	0.0371417	0.0359766	0.0359766	0.0263662	0.0242846	0.0258749	0.0310183	0.0325201
-126054	0.0375118	0.037347	0.0390022	0.0370097	0.0375196	0.0391388	0.0391388	0.0236329	0.0217904	0.0295264	0.0286	0.0300153
-125054	0.0283101	0.0294289	0.0287047	0.0307668	0.0280053	0.0294424	0.0294424	0.0211202	0.0194721	0.0288517	0.029885	0.0307442
-124054	0.0154576	0.0167146	0.0152092	0.0153702	0.0162607	0.0150296	0.0150296	0.0283453	0.0267202	0.0335454	0.0434002	0.0348593
-123054	0.0363861	0.0359917	0.0361601	0.03776	0.0388942	0.0375638	0.0375638	0.026216	0.024935	0.0308933	0.0338341	0.0360247
-122054	0.0364014	0.03465	0.0376679	0.0366859	0.0369322	0.0353471	0.0353471	0.0237212	0.0203557	0.0220616	0.0297697	0.0254875
-121054	0.0326614	0.0325864	0.0335458	0.0339036	0.0330723	0.0334232	0.0334232	0.0272303	0.0218473	0.0288931	0.0299696	0.0302024
-120054	0.0355315	0.0365458	0.0359438	0.0346657	0.0406929	0.0375911	0.0375911	0.0250973	0.0244535	0.0240765	0.0325746	0.0292885
-119054	0.0265667	0.0269596	0.0274926	0.0258513	0.0275733	0.0269939	0.0269939	0.0248791	0.0238775	0.0349176	0.0360694	0.0338986
-118054	0.0294633	0.0295543	0.0304942	0.0295397	0.0276775	0.0333225	0.0333225	0.0240176	0.0223628	0.0239576	0.0279144	0.0291116
-117054	0.0344601	0.0354119	0.0352454	0.0338187	0.0369731	0.034245	0.034245	0.0206094	0.0211557	0.0209767	0.0304494	0.0265407
-116054	0.0270663	0.028211	0.0254963	0.0266225	0.0255651	0.0291944	0.0291944	0.0183843	0.0177939	0.0229729	0.0250527	0.028403
-115054	0.0198009	0.0211693	0.019617	0.0199838	0.0227905	0.0194634	0.0194634	0.0288448	0.0269815	0.0307717	0.0393643	0.0387578
-114054	0.0238654	0.0262243	0.0258684	0.0245381	0.0239877	0.0245952	0.0245952	0.0377147	0.0392305	0.0370206	0.0497597	0.0460822
-113054	0.0292723	0.029789	0.0303662	0.0298971	0.0307362	0.02878	0.02878	0.0277234	0.0305193	0.0301557	0.0389078	0.040241
-112054	0.025972	0.0264655	0.0251903	0.0253731	0.0245953	0.0250318	0.0250318	0.0310194	0.0262028	0.0289652	0.040098	0.0325384
-111054	0.0221647	0.0254729	0.0232969	0.0240243	0.024436	0.0246306	0.0246306	0.0249654	0.0212899	0.0255119	0.0349675	0.0323692
-110054	0.0241126	0.0245548	0.0234691	0.0232634	0.0272213	0.0264309	0.0264309	0.0313366	0.0271461	0.0300215	0.0308396	0.0339049
-109054	0.0173308	0.0173836	0.0172963	0.0177583	0.0192582	0.0180613	0.0180613	0.0226283	0.019081	0.0238956	0.0295853	0.0289332
-108054	0.0148338	0.014155	0.0141061	0.01409	0.0153635	0.0149358	0.0149358	0.0213775	0.0217957	0.0280086	0.0242621	0.0251378
-107054	0.0183998	0.0186782	0.0179743	0.0188651	0.0193663	0.0180042	0.0180042	0.0207797	0.020761	0.0224932	0.0282032	0.0267298
-106054	0.017335	0.0165659	0.0164158	0.0169665	0.0175262	0.0180146	0.0180146	0.0180709	0.0209847	0.0260862	0.0312518	0.0295014
-100054	0.0203318	0.0207707	0.0205676	0.0200085	0.0199156	0.0208037	0.0208037	0.015483	0.0205412	0.0240663	0.0250995	0.0241152
-99054	0.0210226	0.021238	0.0201493	0.0201934	0.0225107	0.020529	0.020529	0.0167723	0.0196072	0.0205973	0.0264048	0.026439
-98054	0.019428	0.0195734	0.0175547	0.0195361	0.0205494	0.0197533	0.0197533	0.0156384	0.0153068	0.0172904	0.0206623	0.0208987
-97054	0.0197215	0.0207541	0.0204992	0.0200237	0.0205183	0.0222913	0.0222913	0.0164557	0.0131005	0.0175884	0.0238989	0.0185352
-96054	0.0191017	0.0206292	0.0191547	0.020688	0.0190353	0.0196309	0.0196309	0.0229782	0.0219699	0.0250024	0.0279859	0.0281631
-95054	0.0222536	0.0229803	0.0227171	0.0229942	0.0228461	0.0204342	0.0204342	0.0165667	0.020393	0.0258775	0.0287181	0.0234371
-94054	0.0244719	0.0255395	0.0246249	0.0241279	0.0241557	0.0229881	0.0229881	0.0174068	0.0160374	0.0203047	0.0267855	0.0264797
-93054	0.0278821	0.0273688	0.0289421	0.0262616	0.0274179	0.0261652	0.0261652	0.0194035	0.0199504	0.022898	0.0281711	0.0249934
-92054	0.0272408	0.0275067	0.0282366	0.0281901	0.0281864	0.0283047	0.0283047	0.0231043	0.0213975	0.0305512	0.0312137	0.0319366
-91054	0.0338526	0.0316325	0.0321053	0.0316469	0.034324	0.0335382	0.0335382	0.01513	0.0156037	0.0226375	0.0282222	0.0214497
-90054	0.0287505	0.0277257	0.0276746	0.0270244	0.0290001	0.026092	0.026092	0.0170095	0.0179023	0.02225	0.0278882	0.0267938
-89054	0.0213058	0.0202954	0.0197593	0.0193338	0.0203923	0.0196017	0.0196017	0.0194426	0.0179183	0.0226669	0.0275162	0.0251398
-88054	0.0261994	0.0260266	0.0253647	0.0259889	0.0266258	0.0256204	0.0256204	0.0196944	0.0180031	0.0231809	0.027426	0.0235919
-87054	0.0231901	0.0231386	0.0212421	0.0214903	0.0218524	0.0226784	0.0226784	0.0220957	0.0216803	0.0326958	0.0376787	0.0301887
-86054	0.0341533	0.0318592	0.0337823	0.0322779	0.0336984	0.0320758	0.0320758	0.0171179	0.0156712	0.0205398	0.0242665	0.0251215
-85054	0.0344815	0.0325227	0.0343045	0.0337581	0.0317943	0.0358097	0.0358097	0.0164418	0.0142099	0.0210529	0.0234657	0.0222111
-84054	0.0174317	0.0192277	0.0175114	0.0176937	0.0189049	0.0180911	0.0180911	0.0184865	0.0188232	0.0228045	0.0302409	0.0254143
-83054	0.0183701	0.0196099	0.0176877	0.0184941	0.0188035	0.0182702	0.0182702	0.0133944	0.0131628	0.0162443	0.0202816	0.0173793
-82054	0.0223268	0.0228047	0.0228625	0.021193	0.0228305	0.0235472	0.0235472	0.0173974	0.0163689	0.0253814	0.0292086	0.0290856
-81054	0.0252535	0.0265364	0.0245505	0.025036	0.0248375	0.0247578	0.0247578	0.0196772	0.0179255	0.021908	0.0262575	0.0233761
-80054	0.0299572	0.0305428	0.0307128	0.0294735	0.0271135	0.0275444	0.0275444	0.0173576	0.0145405	0.0219294	0.0302219	0.0252273
-79054	0.0291535	0.0274576	0.0270748	0.027451	0.026753	0.0262701	0.0262701	0.0149812	0.0134863	0.018374	0.0256215	0.0208123
-78054	0.0223141	0.0227342	0.0224366	0.0224395	0.0214924	0.023004	0.023004	0.0180312	0.0144143	0.0206213	0.0283622	0.0254113
-77054	0.0237443	0.0232601	0.0232244	0.0224276	0.0228554	0.0218547	0.0218547	0.0112135	0.0123894	0.0160532	0.0192723	0.0187293
-76054	0.0267647	0.0265648	0.0287015	0.027793	0.0277238	0.0263331	0.0263331	0.0203142	0.0230775	0.0299165	0.0376592	0.032573
-75054	0.0329098	0.0297712	0.0317639	0.0316286	0.032066	0.0295266	0.0295266	0.0210483	0.0218277	0.0231639	0.0309702	0.0280259
-74054	0.0382825	0.0364927	0.0379127	0.03659	0.0356581	0.0336224	0.0336224	0.0186997	0.0202259	0.0256344	0.0285533	0.0263018
-73054	0.022816	0.0234722	0.0236429	0.0215501	0.0234561	0.0216117	0.0216117	0.0157099	0.0166158	0.0209205	0.0213291	0.0193919
-72054	0.0303517	0.0291492	0.0310442	0.029956	0.0298523	0.0303758	0.0303758	0.0172286	0.0188341	0.0277763	0.0348936	0.0299451
-71054	0.0175129	0.0181308	0.0168776	0.0155865	0.0157469	0.0183836	0.0183836	0.0131358	0.0100587	0.0168068	0.016641	0.0155597
-70054	0.0269525	0.0256754	0.0245633	0.0239907	0.0245675	0.0258833	0.0258833	0.011158	0.0150259	0.0174134	0.0227685	0.0197825
-69054	0.0324123	0.0299386	0.0292574	0.0290668	0.0281575	0.0315915	0.0315915	0.0153672	0.0128463	0.0214791	0.0274754	0.0209414
-68054	0.0203723	0.0192775	0.0188451	0.018157	0.0191956	0.0207812	0.0207812	0.0144224	0.0164561	0.0166892	0.023207	0.021408
-67054	0.0186473	0.0198732	0.0188506	0.0189838	0.0184435	0.0190072	0.0190072	0.0150859	0.0160605	0.017245	0.0248324	0.0254235
-66054	0.0329866	0.0327583	0.0348678	0.0324931	0.0302562	0.0318659	0.0318659	0.0216525	0.0196552	0.0301343	0.0344328	0.028342
-65054	0.0427604	0.0408744	0.0444737	0.0400913	0.0431811	0.043045	0.043045	0.0163245	0.0167983	0.0250385	0.0238406	0.0241446
-64054	0.0313084	0.0300754	0.0311029	0.0292661	0.0299584	0.0281066	0.0281066	0.0147213	0.0195059	0.0194536	0.0213581	0.0167928
-63054	0.0249632	0.023521	0.0239606	0.023193	0.0239239	0.0251568	0.0251568	0.0125543	0.0101867	0.0173572	0.0202379	0.0159134
-62054	0.0228397	0.0228006	0.0228753	0.0213793	0.0218082	0.022846	0.022846	0.0170811	0.0194763	0.0252879	0.028069	0.0229887
-61054	0.0227077	0.0229789	0.0223921	0.0213242	0.0201348	0.0223311	0.0223311	0.0123563	0.0145619	0.0176458	0.0232674	0.0175521
-60054	0.033195	0.0311791	0.0326093	0.0309166	0.0324696	0.0331477	0.0331477	0.0159688	0.0148997	0.0250625	0.0293424	0.0212352
-59054	0.0446219	0.0431904	0.0473259	0.0427272	0.0402544	0.0449631	0.0449631	0.0204328	0.0210384	0.0251961	0.0327394	0.0281987
-58054	0.0254574	0.0252828	0.0259014	0.0243217	0.0252182	0.0230914	0.0230914	0.0198563	0.0184197	0.0244145	0.0272581	0.0245767
-57054	0.0368594	0.0343171	0.0356382	0.0343066	0.0322181	0.034751	0.034751	0.0189419	0.0183912	0.0258121	0.0312123	0.0251622
-56054	0.0287906	0.0290953	0.0286604	0.0268663	0.0243286	0.0264481	0.0264481	0.0132872	0.0147699	0.0179505	0.0201372	0.0172482
-55054	0.0276473	0.0278402	0.0280546	0.0263855	0.0266717	0.029808	0.029808	0.0115642	0.0117156	0.0167373	0.0211174	0.0184355
-54054	0.0183006	0.01963	0.0191133	0.0170242	0.0183284	0.0154164	0.0154164	0.0108162	0.0126474	0.016124	0.0189981	0.0151195
-53054	0.0204173	0.0206641	0.0203132	0.0184879	0.0192392	0.0199509	0.0199509	0.0148134	0.0142045	0.0179986	0.0236845	0.0202349
-52054	0.0183324	0.0182121	0.019834	0.0171114	0.0177333	0.0182389	0.0182389	0.0155349	0.0166348	0.0193333	0.025394	0.022392
-51054	0.0197179	0.0196676	0.0183354	0.0168642	0.0174464	0.0184101	0.0184101	0.0112665	0.010905	0.0136095	0.0202539	0.0170378
-50054	0.0306727	0.0301232	0.0311047	0.0291208	0.0292412	0.0314166	0.0314166	0.013016	0.0118081	0.0153651	0.0206667	0.0148603
-49054	0.0440179	0.0400176	0.0425157	0.0394021	0.0408522	0.0422989	0.0422989	0.0161669	0.0129156	0.0232508	0.0264938	0.0227977
-48054	0.0202139	0.0203594	0.0193816	0.0194666	0.0194056	0.0194497	0.0194497	0.0105904	0.00839472	0.0147318	0.0186232	0.0119874
-47054	0.0134811	0.0145139	0.0130154	0.0126516	0.0118275	0.0146772	0.0146772	0.0125077	0.00864717	0.0157085	0.0200454	0.0181489
-46054	0.0187264	0.0178435	0.0187171	0.0174256	0.0173815	0.0157465	0.0157465	0.0122604	0.01177	0.0175924	0.0234862	0.0166301
-45054	0.0260421	0.0254917	0.0261899	0.0252254	0.0256796	0.0243573	0.0243573	0.0145271	0.0162632	0.016279	0.023015	0.0197256
-44054	0.0169578	0.0165497	0.0157003	0.015252	0.0167505	0.016945	0.016945	0.0107493	0.0114259	0.012586	0.0198893	0.0137898
-43054	0.0206405	0.0203298	0.0195412	0.0185291	0.018692	0.0170946	0.0170946	0.0123487	0.0148985	0.0148883	0.0158219	0.0135044
-42054	0.0276395	0.0262687	0.0279381	0.0247096	0.0258625	0.0229866	0.0229866	0.00939763	0.0149839	0.0166232	0.0206098	0.0154602
-41054	0.0194995	0.0195701	0.0185013	0.0179811	0.0182973	0.0196696	0.0196696	0.0103356	0.0116918	0.012236	0.0187953	0.0128851
-40054	0.0215256	0.021064	0.0205171	0.0188441	0.017993	0.0190714	0.0190714	0.00947156	0.0111165	0.015309	0.0204786	0.0140775
-39054	0.0280807	0.028353	0.0272753	0.0263806	0.0269412	0.0269753	0.0269753	0.00903134	0.00876095	0.0164955	0.0148747	0.0136058
-38054	0.0297701	0.0283789	0.0303457	0.026453	0.0270137	0.0296819	0.0296819	0.0125644	0.0108863	0.0170673	0.018791	0.0131504
-37054	0.0194743	0.019748	0.0192505	0.0174008	0.0179383	0.0177253	0.0177253	0.0101173	0.00738331	0.0127636	0.0159272	0.011891
-36054	0.0177867	0.0172422	0.0158842	0.0156018	0.0159842	0.0166255	0.0166255	0.0068	0.00750234	0.0108625	0.0136874	0.0101017
-35054	0.0170601	0.0166243	0.0166689	0.0150717	0.0159705	0.0136069	0.0136069	0.00811686	0.00791472	0.0111284	0.017045	0.0111376
-34054	0.0219882	0.0210744	0.0209233	0.0191146	0.0187925	0.0181229	0.0181229	0.00603813	0.010553	0.00999	0.0119867	0.00749011
-33054	0.021029	0.021957	0.0212595	0.0181602	0.0193025	0.0195387	0.0195387	0.0071948	0.0062436	0.00989513	0.0146063	0.0108733
-32054	0.0249757	0.0242009	0.0256918	0.0232349	0.0249542	0.0233791	0.0233791	0.00927983	0.00950406	0.0107623	0.0153939	0.0114791
-31054	0.0221495	0.020536	0.0206116	0.0202468	0.0199131	0.0186252	0.0186252	0.00961836	0.0093832	0.010891	0.0148582	0.0120079
-30054	0.0189582	0.0190294	0.0186165	0.017783	0.0179815	0.0172597	0.0172597	0.0123462	0.0110495	0.0162202	0.0207017	0.014047
-29054	0.0275619	0.026096	0.0260737	0.0250868	0.0247382	0.0229197	0.0229197	0.00775232	0.00693134	0.0120369	0.0132513	0.0104412
-28054	0.0243182	0.0233912	0.0232831	0.021605	0.0192818	0.0237596	0.0237596	0.00808864	0.0070436	0.0105218	0.0146632	0.00993191
-27054	0.0286296	0.0269979	0.0259022	0.0246243	0.0246766	0.0235582	0.0235582	0.00893422	0.0101175	0.0143911	0.0189368	0.013861
-26054	0.0164344	0.0162457	0.0159332	0.0141474	0.0147613	0.0135867	0.0135867	0.00881313	0.00764983	0.0101864	0.0145304	0.0111071
-25054	0.0140133	0.0134982	0.0139205	0.0129493	0.0127673	0.0134214	0.0134214	0.0101779	0.00944184	0.0123522	0.0166833	0.0102836
-24054	0.017739	0.0173313	0.0183269	0.0162788	0.0146419	0.0177488	0.0177488	0.0102334	0.00844806	0.0088944	0.0123951	0.0114934
-23054	0.0257856	0.0238377	0.0249828	0.0227239	0.0225627	0.0233733	0.0233733	0.00753992	0.00924612	0.0120443	0.0124723	0.0136833
-22054	0.0328006	0.0322658	0.0355403	0.030034	0.0276196	0.0286567	0.0286567	0.00716453	0.00813107	0.0115713	0.0145685	0.0138891
-21054	0.0352556	0.0318994	0.0325085	0.0308469	0.0304689	0.0294067	0.0294067	0.005025	0.00699517	0.00783184	0.00999042	0.00947044
-20054	0.0303607	0.0299537	0.0303247	0.0268515	0.0276689	0.0297409	0.0297409	0.00737042	0.006729	0.0117932	0.0142585	0.0139036
-19054	0.0287401	0.0283909	0.027431	0.0269883	0.0250087	0.0282939	0.0282939	0.00806044	0.0075459	0.00939694	0.0113667	0.00916704
-18054	0.0288338	0.027978	0.0289581	0.0247292	0.022983	0.025506	0.025506	0.00684919	0.0066978	0.0126475	0.0115666	0.0105632
-17054	0.0128191	0.0150525	0.0142149	0.0126417	0.0136146	0.0123723	0.0123723	0.00906133	0.00700887	0.0117495	0.0147263	0.0107794
-16054	0.013368	0.0134781	0.0133201	0.0121842	0.0122475	0.0117211	0.0117211	0.0119236	0.00958615	0.0126007	0.0191702	0.0149385
-15054	0.0289402	0.0282851	0.0273006	0.0254669	0.0277271	0.026153	0.026153	0.00749122	0.00605461	0.00944487	0.00991985	0.0104687
-14054	0.0252855	0.0281139	0.0270911	0.0238318	0.0243499	0.0253364	0.0253364	0.00526366	0.00688803	0.00724031	0.00956978	0.010365
-13054	0.0213514	0.0216004	0.0215181	0.0187186	0.0183906	0.0195546	0.0195546	0.00601753	0.00495365	0.0108545	0.0113434	0.00611773
-12054	0.0201407	0.0211935	0.0199918	0.0187794	0.018342	0.0186957	0.0186957	0.00508559	0.00537426	0.00828915	0.00857211	0.00676529
-11054	0.024664	0.0239565	0.0243877	0.021354	0.0216255	0.0222913	0.0222913	0.00862645	0.00743922	0.0100047	0.0132308	0.00869552
-10054	0.0304942	0.0302832	0.0317341	0.0274128	0.0281695	0.0277171	0.0277171	0.00804468	0.00650287	0.00771195	0.0133081	0.00983534
-9054	0.02612	0.0262042	0.024889	0.0234672	0.022742	0.0232244	0.0232244	0.00521388	0.00613473	0.00742736	0.00908699	0.00862053
-8054	0.0194007	0.0201913	0.0199348	0.0176766	0.0175278	0.0183969	0.0183969	0.00449934	0.00476771	0.00488253	0.00896253	0.0058237
-7054	0.0152993	0.0148682	0.0132506	0.0141036	0.0146206	0.012554	0.012554	0.00613526	0.00720463	0.00787896	0.0124315	0.00860732
-6054	0.0204748	0.0202607	0.0203787	0.0181206	0.0187915	0.0178452	0.0178452	0.00486633	0.00531806	0.0060926	0.00934079	0.00782049
-5054	0.0389746	0.0362681	0.040056	0.0332838	0.0343671	0.0353514	0.0353514	0.00552773	0.00630528	0.00913089	0.0119651	0.00767004
-4054	0.0218229	0.02253	0.0206608	0.0192465	0.0211335	0.0202699	0.0202699	0.00476999	0.00476346	0.00713792	0.00927807	0.0067221
-3054	0.0169673	0.0181364	0.0164669	0.0149517	0.0168814	0.0147413	0.0147413	0.0042642	0.00490335	0.00703054	0.00809953	0.00548644
-2054	0.013364	0.0146519	0.0136794	0.012627	0.0116311	0.011284	0.011284	0.00698542	0.00610068	0.00787362	0.0117597	0.00913492
-1054	0.0130621	0.0141983	0.0125571	0.0117383	0.0117062	0.0116431	0.0116431	0.00530688	0.00559134	0.00710056	0.0107853	0.00680387
-54	0.0126042	0.0137941	0.0136051	0.0127855	0.0113399	0.0114196	0.0114196	0.00442731	0.0049356	0.00497356	0.008703	0.00582997
946	0.0147513	0.0156519	0.0139645	0.0129944	0.0120217	0.0144096	0.0144096	0.00700308	0.00528363	0.00774402	0.0102189	0.00764564
1946	0.0131392	0.0148366	0.0132597	0.0124404	0.0128791	0.0118901	0.0118901	0.00625635	0.00699181	0.00666305	0.00980753	0.00717395
2946	0.0339275	0.0326135	0.0328576	0.0290336	0.0309429	0.0312688	0.0312688	0.00621346	0.00491609	0.00623022	0.0124359	0.00752975
3946	0.030328	0.0314935	0.032366	0.0289025	0.0277893	0.0281611	0.0281611	0.00755555	0.00818034	0.00774669	0.00993735	0.00758465
4946	0.0278611	0.0263576	0.0279071	0.0247017	0.0232148	0.0247917	0.0247917	0.00591016	0.00668494	0.00792439	0.0103093	0.00834606
5946	0.0285723	0.0285952	0.0287315	0.0257064	0.0258089	0.0248389	0.0248389	0.00827089	0.00575734	0.00955977	0.0141147	0.0104636
6946	0.0309836	0.0303487	0.0297523	0.0272705	0.0282627	0.0301767	0.0301767	0.00656664	0.0058385	0.0103173	0.0146471	0.00851583
7946	0.0355563	0.0349935	0.0354117	0.0316724	0.0329546	0.0321664	0.0321664	0.00778272	0.00755944	0.0101203	0.0147655	0.0105825
8946	0.0277549	0.0261866	0.0285943	0.0252382	0.0257684	0.0250869	0.0250869	0.0080199	0.0102185	0.0142573	0.0176784	0.012824
9946	0.0295086	0.0283835	0.028521	0.0265923	0.0280075	0.0270569	0.0270569	0.00827957	0.00853222	0.00919636	0.0142271	0.0121053
10946	0.0218415	0.0223309	0.0210993	0.0195157	0.0205037	0.0200551	0.0200551	0.00954002	0.00829512	0.0116493	0.01425	0.0123528
11946	0.017993	0.0189238	0.0192437	0.0164372	0.0172643	0.015853	0.015853	0.0081219	0.00680049	0.0102853	0.0139164	0.0101251
12946	0.0225376	0.0205301	0.0213997	0.0208542	0.0222713	0.0204893	0.0204893	0.00787341	0.00811383	0.0116347	0.0141118	0.0123991
13946	0.022812	0.0227038	0.0238164	0.0223775	0.0201654	0.0202106	0.0202106	0.0072995	0.00929073	0.00863653	0.0109117	0.0116845
14946	0.0241142	0.0219655	0.0221623	0.0197977	0.0196581	0.0207394	0.0207394	0.00571808	0.00461392	0.0100328	0.0142504	0.00912069
15946	0.0168693	0.0167181	0.0156829	0.0146355	0.014697	0.0149983	0.0149983	0.0123613	0.00951821	0.0170873	0.018667	0.0151032
16946	0.0163982	0.018451	0.0172823	0.0159776	0.0168874	0.0154826	0.0154826	0.00985249	0.00907655	0.00921506	0.0178283	0.0126218
17946	0.0127217	0.0127965	0.0121914	0.0115998	0.0108752	0.011942	0.011942	0.00883962	0.00731242	0.0124751	0.0160576	0.0143164
18946	0.0139774	0.0147572	0.0141803	0.01239	0.0134687	0.0127013	0.0127013	0.0106106	0.00783985	0.0183647	0.0149184	0.0144882
19946	0.0187622	0.0194142	0.018146	0.0166109	0.0180999	0.0165524	0.0165524	0.00780404	0.00969429	0.0174013	0.0157104	0.0120484
20946	0.0208283	0.0199501	0.0198701	0.0192374	0.0218049	0.0209852	0.0209852	0.00871474	0.00936938	0.014172	0.0149199	0.00917457
21946	0.0169011	0.0180436	0.0154808	0.0143678	0.0166597	0.018195	0.018195	0.00971507	0.0118418	0.0204395	0.0162043	0.0146533
27946	0.0199398	0.0200889	0.0190622	0.0193753	0.0198273	0.0185114	0.0185114	0.0148661	0.0141692	0.0145333	0.0182962	0.0142498
28946	0.0191374	0.0192249	0.0196389	0.0180728	0.0218987	0.0202731	0.0202731	0.015603	0.0106037	0.0171354	0.0133942	0.0165437
29946	0.0282859	0.0274911	0.0282714	0.026906	0.0281504	0.0297306	0.0297306	0.0170208	0.0156179	0.0241767	0.022716	0.022207
30946	0.0311795	0.0310411	0.0321341	0.0318443	0.0312915	0.0287509	0.0287509	0.0169754	0.013449	0.0232681	0.0217461	0.020429
31946	0.0275786	0.0273617	0.0284653	0.0255217	0.0248184	0.0270887	0.0270887	0.0184764	0.0142525	0.0231425	0.0228094	0.0248816
32946	0.0262722	0.0251909	0.0248043	0.0244949	0.0237095	0.0229049	0.0229049	0.0175014	0.0130348	0.0197876	0.0206157	0.0197459
33946	0.0396082	0.0381896	0.0406644	0.0379832	0.0397864	0.0396894	0.0396894	0.0242635	0.0196286	0.0271014	0.0272493	0.0250575
34946	0.0323519	0.0296332	0.0333151	0.0312641	0.0322513	0.0325921	0.0325921	0.0270243	0.0199833	0.0322881	0.0343886	0.0318726
35946	0.0208028	0.0211074	0.0234381	0.0205122	0.019224	0.0202831	0.0202831	0.0155854	0.0139005	0.0175323	0.021377	0.0213399
36946	0.0268506	0.0276362	0.0291536	0.0274657	0.0281122	0.0267708	0.0267708	0.0197176	0.0176499	0.0281957	0.0294401	0.0246214
37946	0.0207319	0.0212463	0.0215293	0.0206137	0.021085	0.0186469	0.0186469	0.0177461	0.0160001	0.0242662	0.0241352	0.021898
38946	0.0227411	0.0226724	0.0218336	0.0213634	0.0199592	0.0212819	0.0212819	0.0199535	0.0155219	0.0244239	0.0218978	0.0207157
39946	0.0283993	0.0276881	0.0293921	0.0291946	0.0273519	0.0271661	0.0271661	0.0189103	0.0194899	0.0249356	0.0262969	0.023128
40946	0.0175413	0.0185992	0.0170182	0.0172486	0.0182679	0.0173753	0.0173753	0.0201755	0.0183735	0.0235541	0.0234074	0.0224042
41946	0.0196054	0.0196368	0.0195727	0.0195403	0.0176772	0.0183163	0.0183163	0.017741	0.015897	0.0216287	0.0260445	0.0221206
42946	0.0303954	0.0310698	0.033059	0.0298948	0.0309353	0.0300936	0.0300936	0.0188409	0.0145263	0.0251921	0.0265463	0.0220525
43946	0.0258363	0.0235489	0.0232943	0.0238976	0.0262458	0.0230353	0.0230353	0.019295	0.0206686	0.0277641	0.0284629	0.021775
44946	0.0260067	0.0269969	0.0268587	0.0265443	0.0286707	0.0257508	0.0257508	0.0211871	0.021305	0.0313088	0.0250819	0.0261473
45946	0.0258578	0.0248852	0.0250744	0.0255254	0.0244317	0.0246815	0.0246815	0.0236228	0.0163734	0.0273339	0.0276854	0.0254153
46946	0.0314396	0.0291604	0.0310817	0.0295598	0.0301892	0.0290386	0.0290386	0.024792	0.0210881	0.0277828	0.0330851	0.0321247
47946	0.0337507	0.0329941	0.0329833	0.0335968	0.0348711	0.0340564	0.0340564	0.0208553	0.0230455	0.0238306	0.0261349	0.0225964
48946	0.0296981	0.0281832	0.030171	0.0290614	0.028644	0.0299924	0.0299924	0.0204492	0.0172197	0.0230784	0.0223616	0.0209363
49946	0.024328	0.0250912	0.0250998	0.0245744	0.0266437	0.0251042	0.0251042	0.0296956	0.0281864	0.0363283	0.0394318	0.0338147
50946	0.0304853	0.0301428	0.0301982	0.0294613	0.0305273	0.0308624	0.0308624	0.0204227	0.0184001	0.0268783	0.0255355	0.0280249
51946	0.0239671	0.0244337	0.023746	0.0229578	0.0242151	0.0269239	0.0269239	0.0191878	0.020473	0.0238614	0.02742	0.0234645
52946	0.029269	0.0291316	0.0314307	0.0296585	0.0283609	0.0304316	0.0304316	0.0241374	0.0187255	0.0282384	0.029268	0.0301495
53946	0.0224703	0.0228326	0.0215475	0.0216422	0.0216848	0.0211221	0.0211221	0.0186966	0.0168259	0.0225296	0.0241976	0.022128
54946	0.0236241	0.0235846	0.0230126	0.0226459	0.0240908	0.024947	0.024947	0.0165238	0.0154845	0.0180574	0.0222464	0.0201424
55946	0.0298408	0.0279495	0.0297997	0.0295371	0.0327848	0.0296448	0.0296448	0.018122	0.0165903	0.0266458	0.0257586	0.0207625
56946	0.0180748	0.0190853	0.0180237	0.0197393	0.019254	0.0199864	0.0199864	0.0178899	0.0139841	0.0204556	0.0256813	0.0226401
57946	0.0174029	0.018028	0.0166632	0.0175194	0.0168192	0.0188626	0.0188626	0.023899	0.0192712	0.0242274	0.0318832	0.022389
58946	0.0157993	0.0172946	0.015912	0.0162223	0.0169648	0.0171559	0.0171559	0.0207721	0.0236108	0.0272577	0.0267476	0.0239301
59946	0.0127165	0.012824	0.0123427	0.012838	0.0138123	0.0126383	0.0126383	0.0431789	0.031186	0.0381736	0.0442302	0.0423118
60946	0.0203989	0.020796	0.0211569	0.0201062	0.0232497	0.0225986	0.0225986	0.0232343	0.0174668	0.0216501	0.027471	0.0277229
61946	0.0174029	0.018219	0.0176211	0.0177285	0.0201424	0.0179138	0.0179138	0.0229264	0.0197847	0.0246877	0.0282004	0.0245127
62946	0.0375481	0.0347623	0.0377621	0.0373601	0.0370839	0.0399225	0.0399225	0.0292825	0.028882	0.0321278	0.0386277	0.0339434
63946	0.03323	0.0318935	0.0333045	0.0322024	0.03086	0.0312921	0.0312921	0.0245284	0.0223593	0.0295772	0.0326505	0.0301546
64946	0.0282419	0.0275591	0.0289012	0.0274533	0.0299715	0.0280207	0.0280207	0.0285168	0.0227397	0.0322414	0.0320524	0.0314792
65946	0.0351754	0.0327144	0.0345627	0.0336139	0.0327526	0.0390016	0.0390016	0.027065	0.0234562	0.0272965	0.0342899	0.0298333
66946	0.0292235	0.0282623	0.0302184	0.0318377	0.0296208	0.0302016	0.0302016	0.0225153	0.0201832	0.0269664	0.0310825	0.0310807
67946	0.0203719	0.0208829	0.0209356	0.022716	0.0222162	0.0235688	0.0235688	0.0217459	0.0175539	0.0242435	0.0292738	0.0245899
68946	0.0235253	0.0235417	0.0240425	0.0222199	0.0243619	0.025418	0.025418	0.0238246	0.0228819	0.0239255	0.0286393	0.0260852
69946	0.0285196	0.0284513	0.028292	0.0276561	0.0285714	0.0271703	0.0271703	0.0245915	0.0258028	0.0272804	0.0340653	0.0337004
70946	0.0257486	0.0254084	0.0237414	0.0248982	0.0267803	0.0257556	0.0257556	0.0228874	0.021481	0.0278189	0.0302467	0.0246102
71946	0.0260066	0.0260857	0.0278847	0.0269198	0.027005	0.0260253	0.0260253	0.0262666	0.023273	0.0289359	0.0319489	0.0254153
72946	0.0294681	0.0278098	0.0284712	0.0280274	0.0322421	0.0302488	0.0302488	0.0198059	0.0202935	0.0218118	0.0264996	0.0232714
73946	0.0242882	0.0255123	0.0252115	0.0251731	0.0262545	0.0257863	0.0257863	0.0254808	0.0241335	0.0285484	0.0330676	0.0304494
74946	0.0309898	0.0322583	0.0311595	0.0322399	0.0309598	0.0312863	0.0312863	0.0224648	0.0238224	0.0250879	0.0322843	0.0276599
75946	0.0233252	0.0229038	0.0234285	0.0240768	0.0251958	0.0237066	0.0237066	0.0345121	0.029794	0.0347292	0.0396794	0.0394135
76946	0.0199779	0.0194034	0.0193446	0.0199446	0.0205417	0.0202763	0.0202763	0.0270663	0.0231326	0.0253057	0.0305661	0.0315432
77946	0.0270955	0.0266024	0.0244373	0.0273195	0.0276807	0.02756	0.02756	0.0259283	0.02066	0.0260366	0.0287195	0.0287826
78946	0.0217751	0.0228168	0.0208666	0.0221193	0.024664	0.0247986	0.0247986	0.0215062	0.0217868	0.025462	0.030817	0.029013
79946	0.0193175	0.0174972	0.0180516	0.0193796	0.0201976	0.0189049	0.0189049	0.0227713	0.0202738	0.0266943	0.025088	0.0263899
80946	0.0232766	0.0241713	0.0230417	0.0252906	0.0236114	0.0249401	0.0249401	0.0181989	0.0171183	0.0213295	0.0235868	0.0212098
81946	0.0225739	0.0235212	0.0229824	0.0241142	0.0233872	0.02642	0.02642	0.0311493	0.0271415	0.0312834	0.0394912	0.0348877
82946	0.0196576	0.020755	0.0202202	0.0205133	0.0198965	0.0198397	0.0198397	0.0213611	0.0212304	0.0188897	0.022576	0.0218461
83946	0.0237865	0.0241404	0.0244565	0.0245085	0.0250186	0.0249608	0.0249608	0.0267963	0.0255539	0.0274755	0.0316557	0.0282322
84946	0.0192233	0.0196943	0.018409	0.0178098	0.0201048	0.0184064	0.0184064	0.0255148	0.0198828	0.0246363	0.0278109	0.0281316
85946	0.0267768	0.0257815	0.0273301	0.026288	0.0266036	0.0261556	0.0261556	0.0223677	0.0191539	0.0215486	0.0269882	0.025087
86946	0.0301862	0.0288954	0.0310536	0.031644	0.0350418	0.0320694	0.0320694	0.0310068	0.0230508	0.0271588	0.0333739	0.0304311
87946	0.0322191	0.0299107	0.0316203	0.0305784	0.0324603	0.0328345	0.0328345	0.0235408	0.0242313	0.0283587	0.030658	0.0302278
88946	0.025607	0.0257312	0.0271111	0.0268385	0.0270072	0.0244685	0.0244685	0.0239015	0.0234277	0.0254647	0.0270612	0.0317364
89946	0.024878	0.0237346	0.0235233	0.0251262	0.0257227	0.0238597	0.0238597	0.0223097	0.0220481	0.0283146	0.0294503	0.0292529
90946	0.0245871	0.0228937	0.0249738	0.0244844	0.0257701	0.024158	0.024158	0.027948	0.0208872	0.0297268	0.0346239	0.0311051
91946	0.0245989	0.0247803	0.024757	0.0254781	0.0254587	0.0274771	0.0274771	0.0269868	0.0242242	0.0289719	0.0367505	0.0305317
92946	0.0203903	0.0205356	0.0206506	0.0209998	0.0219789	0.0221149	0.0221149	0.0252512	0.0261637	0.0267406	0.028845	0.0301129
93946	0.0179523	0.0180908	0.0173882	0.0191122	0.0185831	0.0205852	0.0205852	0.0202108	0.0176019	0.0209099	0.0251387	0.020733
94946	0.0152353	0.015008	0.0150904	0.0155737	0.016252	0.0169243	0.0169243	0.0215377	0.0247024	0.0258976	0.0264281	0.0296056
95946	0.0192724	0.0210141	0.0201655	0.0202867	0.0227458	0.0209656	0.0209656	0.0227625	0.0198188	0.0249864	0.0268322	0.0263557
96946	0.0200558	0.0204244	0.0208623	0.021297	0.0227605	0.0223846	0.0223846	0.0293115	0.027538	0.0302853	0.0331916	0.0316052
97946	0.0241189	0.0237767	0.0237133	0.0241897	0.0245353	0.0235243	0.0235243	0.0292648	0.0306633	0.0328413	0.0362532	0.0357102
98946	0.0303149	0.0289586	0.0305054	0.0315283	0.0331748	0.0310489	0.0310489	0.0344314	0.0267842	0.0337632	0.0425324	0.0323809
99946	0.0303727	0.030343	0.0305651	0.0294311	0.0295367	0.0312245	0.0312245	0.0326225	0.0264287	0.0319914	0.0376627	0.0353383
100946	0.0263278	0.0257848	0.0257941	0.0265025	0.0271162	0.0277765	0.0277765	0.0292522	0.0227344	0.029163	0.0343876	0.0310492
101946	0.0184775	0.0190956	0.0194054	0.0185981	0.0201839	0.0183444	0.0183444	0.0197996	0.0185175	0.0236008	0.0263698	0.024596
102946	0.0150922	0.0164793	0.0158138	0.0164322	0.0181498	0.0165133	0.0165133	0.0244883	0.0198551	0.0196352	0.0238395	0.0253249
103946	0.0297688	0.0294502	0.0289073	0.0308735	0.0289281	0.0324101	0.0324101	0.0265226	0.0220624	0.0273152	0.0314632	0.0273173
104946	0.0295095	0.0277061	0.0302036	0.0303106	0.0315091	0.0308947	0.0308947	0.0271205	0.0225139	0.033659	0.0352672	0.032508
105946	0.0334678	0.0304744	0.0321996	0.0312299	0.0338241	0.0335053	0.0335053	0.0297647	0.0294808	0.0310539	0.032406	0.0321673
106946	0.0430841	0.040224	0.0444404	0.0441637	0.0427328	0.0431398	0.0431398	0.034951	0.0346704	0.0350993	0.0408783	0.0394684
107946	0.0347404	0.0317243	0.0332183	0.0350154	0.0350892	0.0361117	0.0361117	0.0231006	0.0272428	0.0316027	0.0318293	0.0297937
108946	0.0257135	0.0257156	0.026393	0.0267489	0.0241617	0.0263882	0.0263882	0.0260143	0.0233673	0.025764	0.0281274	0.0266494
109946	0.0285245	0.0278545	0.0264275	0.0270628	0.0302497	0.0268572	0.0268572	0.0272883	0.0254171	0.0282558	0.0302584	0.0295009
110946	0.0303623	0.0288061	0.0284332	0.031303	0.0307733	0.0289538	0.0289538	0.0246394	0.0273762	0.0297522	0.0346502	0.0320474
111946	0.0215985	0.022521	0.0242578	0.0234823	0.0238672	0.0237273	0.0237273	0.0270839	0.0205335	0.0297121	0.0321079	0.028153
112946	0.0164387	0.0166549	0.0161556	0.0178515	0.0166256	0.0191673	0.0191673	0.0206573	0.0218881	0.0230236	0.0303211	0.0244852
113946	0.0192412	0.019164	0.018546	0.019943	0.0192692	0.0213487	0.0213487	0.0230173	0.0203397	0.0259844	0.0289573	0.0296382
114946	0.0176399	0.0178007	0.0170144	0.0189088	0.0190903	0.0187418	0.0187418	0.0260206	0.0263184	0.028865	0.0332908	0.0343408
115946	0.0157981	0.0147252	0.0157295	0.0150555	0.0154293	0.0151554	0.0151554	0.0197807	0.0236989	0.0302718	0.0360375	0.0285406
120946	0.0139329	0.0147451	0.01482	0.0138186	0.0155665	0.0173295	0.0173295	0.0276431	0.0210897	0.0317754	0.0303186	0.0256152
121946	0.0215959	0.0217736	0.0222189	0.0236433	0.0228456	0.0232965	0.0232965	0.0231851	0.0225388	0.0278069	0.026768	0.0287914
122946	0.0177347	0.0171531	0.0165492	0.0184216	0.0176761	0.0164321	0.0164321	0.0176111	0.0199272	0.0202806	0.0237414	0.021533
123946	0.0226066	0.023138	0.0234197	0.0245594	0.0249384	0.0247011	0.0247011	0.0250204	0.0217459	0.0275423	0.0327205	0.0302837
124946	0.0247942	0.0241744	0.0228082	0.0256502	0.0263145	0.024575	0.024575	0.0270612	0.0252535	0.0306127	0.0350309	0.0264776
125946	0.0238401	0.0238752	0.0223499	0.0235271	0.0232421	0.0244352	0.0244352	0.0214608	0.0203361	0.0262703	0.0263669	0.0281082
126946	0.0269529	0.0264218	0.0273927	0.0286177	0.0277511	0.0273669	0.0273669	0.0267736	0.0231966	0.0276826	0.0295933	0.0261076
127946	0.0258036	0.0262774	0.0261395	0.0267111	0.0252891	0.0264827	0.0264827	0.0299492	0.0227233	0.0269029	0.0318476	0.0272982
128946	0.0169033	0.0175262	0.0159461	0.0175484	0.0176324	0.0188059	0.0188059	0.0239066	0.0231308	0.0258842	0.03353	0.026008
129946	0.0224502	0.0222388	0.0234762	0.022828	0.0234679	0.0213217	0.0213217	0.0220763	0.0238099	0.0264374	0.0315915	0.0253675
130946	0.0139233	0.0141145	0.0120895	0.0135994	0.0148759	0.0149962	0.0149962	0.0160571	0.0156872	0.0188563	0.0184117	0.0176426
131946	0.0171217	0.0156979	0.0159643	0.0171365	0.0176537	0.0143969	0.0143969	0.0233327	0.022601	0.0239402	0.027153	0.0224713
132946	0.0296477	0.0299459	0.028624	0.0291735	0.0299055	0.0269939	0.0269939	0.0310572	0.027426	0.0338767	0.0362546	0.0362449
133946	0.0252507	0.0260945	0.0257901	0.0268959	0.0288054	0.0260624	0.0260624	0.0260181	0.0263788	0.0327477	0.03249	0.0265386
134946	0.0297204	0.0295451	0.0298251	0.031012	0.0307264	0.0288293	0.0288293	0.0229505	0.0258917	0.0271709	0.030394	0.0258087
135946	0.0154313	0.0158528	0.0151804	0.0163299	0.0170068	0.0172905	0.0172905	0.0303446	0.0281869	0.0320022	0.0360125	0.030178
136946	0.0176213	0.0187604	0.0186595	0.0207867	0.019644	0.0183417	0.0183417	0.0224447	0.0241602	0.0266324	0.0286568	0.0270622
137946	0.024013	0.0243312	0.0247467	0.0260674	0.0260107	0.0268789	0.0268789	0.0201074	0.0185406	0.0225694	0.0245991	0.0251063
138946	0.024322	0.0232207	0.0215507	0.0225907	0.0269188	0.0239556	0.0239556	0.0265857	0.0237833	0.0285885	0.0351125	0.0338783
139946	0.0132198	0.0147276	0.012904	0.0147325	0.0127689	0.0137595	0.0137595	0.0278445	0.0355665	0.0353585	0.0375046	0.038152
140946	0.0215593	0.0226553	0.0227485	0.0230566	0.0241546	0.0232673	0.0232673	0.0260345	0.0240286	0.0265309	0.0276358	0.0293362
141946	0.026829	0.0275238	0.0271901	0.0291025	0.0311791	0.0283339	0.0283339	0.0340605	0.0375682	0.032049	0.0380954	0.0352578
142946	0.0312208	0.0302313	0.0316549	0.0317987	0.0342553	0.0314251	0.0314251	0.0311657	0.0294437	0.0297522	0.0367418	0.0328373
143946	0.0355513	0.0360704	0.0359789	0.0381654	0.0375496	0.0386704	0.0386704	0.0377992	0.0346544	0.0318272	0.0321181	0.0339139
144946	0.0259918	0.0268268	0.0264249	0.0273584	0.0247611	0.0283069	0.0283069	0.030337	0.0299486	0.0290721	0.0348558	0.0352212
145946	0.0314355	0.0319855	0.0315896	0.0344984	0.0370189	0.036604	0.036604	0.0232229	0.0245228	0.0281676	0.028546	0.0268721
146946	0.0253069	0.0252273	0.0240648	0.0255604	0.0283996	0.0251547	0.0251547	0.0300153	0.0292873	0.0325821	0.0332499	0.0299808
147946	0.026802	0.0266208	0.0259505	0.028297	0.0247987	0.0266293	0.0266293	0.0230476	0.0235717	0.0248233	0.0272231	0.0231972
148946	0.0233738	0.0230284	0.0227466	0.0260192	0.0231488	0.0246021	0.0246021	0.0241336	0.0241033	0.0283266	0.0294474	0.0264166
149946	0.0258213	0.0241362	0.0247853	0.0258253	0.0303288	0.026456	0.026456	0.0206523	0.0193157	0.0257185	0.0256624	0.0258342
150946	0.0170517	0.0179319	0.0169292	0.0186717	0.0208761	0.0182432	0.0182432	0.0292938	0.0287735	0.0298604	0.0285445	0.0292529
151946	0.0190029	0.019669	0.0181568	0.0200958	0.0196172	0.0199832	0.0199832	0.0219048	0.0257744	0.0247632	0.0303123	0.0244465
152946	0.0255906	0.0251672	0.0255438	0.0272921	0.0298155	0.0256639	0.0256639	0.0203495	0.0230419	0.023208	0.025359	0.0228881
153946	0.0278502	0.0260886	0.0255606	0.0272432	0.02764	0.0285348	0.0285348	0.0263909	0.0241615	0.0257905	0.0306151	0.0266953
154946	0.0347869	0.0335842	0.0324639	0.0349522	0.036179	0.0355527	0.0355527	0.0329303	0.0292464	0.0350939	0.0359921	0.0373204
155946	0.0158344	0.0151584	0.014937	0.0169286	0.0159013	0.015498	0.015498	0.0349725	0.0362367	0.0464267	0.0437474	0.042266
156946	0.0127313	0.0134825	0.0121042	0.0136226	0.0136056	0.0115144	0.0115144	0.025839	0.0314829	0.03096	0.036981	0.0290252
157946	0.0184427	0.0193798	0.0174177	0.0201291	0.0201583	0.0182861	0.0182861	0.0203016	0.0223255	0.0202365	0.0248529	0.0226025
158946	0.0209546	0.0213624	0.0207527	0.0213352	0.0226094	0.0217132	0.0217132	0.0234222	0.022729	0.0195631	0.0227846	0.0210868
159946	0.0140733	0.0145187	0.0142571	0.0141441	0.0153482	0.0146189	0.0146189	0.0205955	0.0215184	0.0239656	0.0261787	0.0228536
160946	0.0146417	0.0151267	0.0147066	0.0157159	0.0171716	0.0167855	0.0167855	0.0268001	0.0291397	0.0304857	0.0334585	0.0259551
161946	0.0137533	0.0139657	0.012746	0.0131953	0.0145415	0.0138522	0.0138522	0.0258718	0.0272606	0.0302412	0.0308958	0.0290648
162946	0.015984	0.0166174	0.0162371	0.017092	0.0173423	0.0165577	0.0165577	0.0303231	0.0307042	0.0285524	0.0324667	0.028953
163946	0.0152325	0.0165414	0.0161802	0.0161733	0.0164063	0.0174113	0.0174113	0.0262969	0.0256055	0.0278215	0.0283155	0.0301332
164946	0.0154882	0.016644	0.0154563	0.0162771	0.0167641	0.0150863	0.0150863	0.0309588	0.0298011	0.0284014	0.0320626	0.0244018
165946	0.0215804	0.0215061	0.0204431	0.0222623	0.0229994	0.0212788	0.0212788	0.0266526	0.0249193	0.0255261	0.0312765	0.0296189
166946	0.0250097	0.0240529	0.024613	0.0250137	0.0283658	0.0249571	0.0249571	0.0249409	0.0258437	0.0271495	0.0332893	0.0289459
167946	0.0238979	0.0227149	0.0243296	0.023741	0.0285371	0.0248315	0.0248315	0.0296369	0.0278473	0.0335294	0.0336117	0.0287822
168946	0.0213401	0.0219633	0.0207805	0.0232994	0.022286	0.0221567	0.0221567	0.0257419	0.0256624	0.0303254	0.0294007	0.025153
169946	0.0288123	0.0263377	0.0273658	0.0286278	0.0271326	0.0282931	0.0282931	0.0227095	0.0231575	0.0266057	0.0261204	0.0237675
170946	0.0176963	0.0174492	0.0165114	0.0177657	0.0179231	0.0184795	0.0184795	0.0197958	0.0214935	0.0258415	0.0271589	0.0239931
171946	0.0140653	0.0143826	0.0125506	0.0146041	0.0150826	0.0146226	0.0146226	0.0235811	0.0197637	0.0242368	0.0264208	0.0218411
172946	0.024111	0.024745	0.0230362	0.024806	0.0264552	0.0275258	0.0275258	0.0286114	0.0265833	0.0304831	0.0292126	0.0307168
173946	0.0150566	0.0152745	0.0150976	0.0167326	0.0174394	0.0153427	0.0153427	0.0346963	0.03893	0.0434125	0.0365215	0.0409221
174946	0.033691	0.0324148	0.0322892	0.0349505	0.0349845	0.0357594	0.0357594	0.0313095	0.0312411	0.0304042	0.0364355	0.0375156
175946	0.0290501	0.0282312	0.0277167	0.0293789	0.0294883	0.0260348	0.0260348	0.0324964	0.0287451	0.0324164	0.0362123	0.0311173
176946	0.0277683	0.0284639	0.027272	0.0303058	0.0337611	0.032444	0.032444	0.0286241	0.0263308	0.0296239	0.0356566	0.0276691
177946	0.0201045	0.0196546	0.0200831	0.0224682	0.0213129	0.0206774	0.0206774	0.0270448	0.0263948	0.0301784	0.0320626	0.0294094
178946	0.0237509	0.0230128	0.0230995	0.0262622	0.02494	0.0251997	0.0251997	0.0305628	0.0287273	0.0350218	0.0349638	0.0329349
179946	0.0290551	0.0279239	0.0287893	0.0292382	0.0308611	0.0304141	0.0304141	0.0321382	0.039522	0.03449	0.0405706	0.0349843
180946	0.0315738	0.0309457	0.0339032	0.034812	0.0358736	0.0330857	0.0330857	0.03497	0.0387274	0.0344419	0.0350075	0.0350514
181946	0.0325366	0.0320214	0.0328646	0.0334097	0.0344925	0.0320583	0.0320583	0.0450861	0.0415416	0.0425253	0.0491544	0.0438671
182946	0.0245803	0.0238736	0.0255389	0.0261901	0.0277528	0.0271963	0.0271963	0.0326289	0.0300784	0.0359811	0.0343001	0.0318604
183946	0.0363129	0.034441	0.036531	0.0389821	0.0414691	0.037128	0.037128	0.0316311	0.028754	0.0321879	0.0365303	0.0299411
184946	0.0221309	0.0222285	0.0221347	0.0245656	0.0267085	0.0242919	0.0242919	0.0329076	0.0305467	0.0332159	0.031698	0.0306391
185946	0.0205478	0.0205622	0.0201966	0.0219189	0.0212742	0.0222511	0.0222511	0.0232645	0.0214099	0.0252015	0.028158	0.0241141
186946	0.0111749	0.0120539	0.0111325	0.0117826	0.0121068	0.0119081	0.0119081	0.0291286	0.0270737	0.0276356	0.0294489	0.030364
187946	0.0400232	0.0385496	0.0396492	0.0391106	0.0410027	0.0411698	0.0411698	0.036635	0.0342527	0.0371435	0.0419358	0.0430122
188946	0.0414214	0.0393953	0.0418639	0.0424866	0.0430055	0.0456588	0.0456588	0.0407041	0.0405016	0.0414791	0.0453037	0.04251
189946	0.0272316	0.0273557	0.0282385	0.0295387	0.02835	0.029419	0.029419	0.0302828	0.030786	0.0343671	0.0332908	0.0367196
190946	0.0178899	0.017524	0.0175755	0.0179858	0.0187304	0.0173753	0.0173753	0.0257646	0.0255326	0.0303254	0.0282222	0.026501
191946	0.0215944	0.0218774	0.0217394	0.0223664	0.02144	0.0211484	0.0211484	0.0224812	0.023785	0.0254553	0.0218321	0.024537
192946	0.0232993	0.0239273	0.0237583	0.0249092	0.0261536	0.0238454	0.0238454	0.0320802	0.0289086	0.0292819	0.0372071	0.0338651
193946	0.0301132	0.0296458	0.0299657	0.0324099	0.0327652	0.0314919	0.0314919	0.0344705	0.0375842	0.0380935	0.0348529	0.0331891
194946	0.0222391	0.0231835	0.021412	0.0224285	0.0216686	0.0234247	0.0234247	0.029396	0.0310633	0.0293955	0.0330895	0.0337156
195946	0.0177489	0.0197597	0.0190074	0.0198991	0.0209012	0.0192234	0.0192234	0.0341955	0.0263913	0.0373332	0.0377278	0.0389317
196946	0.0199652	0.0187854	0.0176683	0.0200851	0.0201976	0.0207786	0.0207786	0.0175632	0.0198401	0.0195498	0.0215171	0.0194755
197946	0.0194894	0.0193982	0.0193973	0.0204238	0.0199565	0.0191837	0.0191837	0.0195309	0.020073	0.0185477	0.0250819	0.0233222
198946	0.0179266	0.0192098	0.0174703	0.0196786	0.0193363	0.0197204	0.0197204	0.0229353	0.0233495	0.0249797	0.0289121	0.0256573
199946	0.0190757	0.0183623	0.0185505	0.0192121	0.019638	0.0178532	0.0178532	0.0218581	0.0234597	0.0243036	0.0228604	0.0240989
200946	0.0260769	0.0256285	0.0242219	0.026258	0.0260047	0.0254758	0.0254758	0.0293065	0.0298384	0.0335334	0.0347187	0.0315015
201946	0.0142031	0.0159656	0.0142127	0.014691	0.0156509	0.015677	0.015677	0.0365555	0.0332376	0.0329335	0.0405939	0.0383593
202946	0.0187406	0.0193629	0.0184504	0.0209442	0.0201866	0.018657	0.018657	0.0245234	0.0236037	0.0239549	0.0255967	0.0238661
203946	0.022046	0.022381	0.023391	0.0239338	0.022814	0.0232901	0.0232901	0.0250027	0.0253246	0.0235741	0.0264588	0.0286155
204946	0.0207387	0.0221883	0.0208341	0.0230807	0.0212639	0.0199393	0.0199393	0.0249447	0.0264642	0.0255582	0.0307893	0.0274607
205946	0.0179193	0.0181934	0.0190593	0.0198717	0.0201774	0.0183348	0.0183348	0.0247151	0.0243788	0.0281609	0.026291	0.0299391
206946	0.0225066	0.0236716	0.0240952	0.0260602	0.0248097	0.0240261	0.0240261	0.030897	0.0297104	0.0359343	0.0355895	0.0329786
207946	0.0347148	0.0329211	0.0336816	0.0347569	0.0343355	0.0355697	0.0355697	0.0338802	0.033394	0.0360359	0.0328663	0.0356563
208946	0.019605	0.0202938	0.0191074	0.0199113	0.0190028	0.0187767	0.0187767	0.0427245	0.0429691	0.0420028	0.0432131	0.0474386
209946	0.0240018	0.0224749	0.024217	0.0246371	0.0248165	0.0240456	0.0240456	0.0310444	0.0305184	0.031513	0.0356526	0.0324044
210946	0.031896	0.0308991	0.0317874	0.0333373	0.0341729	0.0307818	0.0307818	0.0356801	0.0337798	0.0377808	0.0402366	0.0348857
211946	0.0286806	0.0295279	0.0280101	0.0292297	0.0299306	0.0301465	0.0301465	0.0336481	0.0304073	0.0303575	0.0353474	0.0310563
212946	0.0368329	0.0352457	0.0379807	0.03949	0.0380274	0.0379546	0.0379546	0.0281674	0.0309975	0.0306634	0.0314778	0.0281153
213946	0.0370792	0.0367125	0.0391224	0.038998	0.0410709	0.0396862	0.0396862	0.0285307	0.0309229	0.0341961	0.0374448	0.0326991
214946	0.0182845	0.0173612	0.0173452	0.0186961	0.0215038	0.0193055	0.0193055	0.0180942	0.0167841	0.0166879	0.021272	0.0191329
215946	0.0240656	0.0254865	0.024361	0.0238496	0.0259125	0.0269838	0.0269838	0.0245398	0.0228926	0.0325767	0.0285752	0.0251856
216946	0.0221818	0.0221905	0.0216021	0.0220406	0.0253289	0.0213757	0.0213757	0.023373	0.0250259	0.0232321	0.0249389	0.0248582
217946	0.0299503	0.0309884	0.031618	0.0334155	0.0325519	0.0344257	0.0344257	0.0256599	0.0283557	0.026742	0.0273164	0.0247495
218946	0.0151139	0.0140731	0.0129375	0.0151934	0.0157829	0.0139497	0.0139497	0.0397543	0.0332571	0.0367039	0.0403941	0.0364482
219946	0.0206111	0.0210893	0.0211491	0.021947	0.0219342	0.0220497	0.0220497	0.02706	0.0324162	0.0281676	0.02992	0.0279771
220946	0.0228582	0.0212028	0.0221849	0.0251245	0.0229563	0.0230584	0.0230584	0.0262444	0.0272153	0.0265228	0.0273704	0.025227
221946	0.0174234	0.0180951	0.017679	0.0182803	0.0207801	0.0180355	0.0180355	0.0258768	0.0275042	0.0311912	0.0299623	0.0309729
222946	0.0133517	0.0152927	0.0156208	0.0155448	0.017417	0.0147323	0.0147323	0.0356574	0.0331949	0.0291189	0.0359337	0.0303833
223946	0.0158236	0.0163949	0.0146402	0.0171361	0.0168099	0.0171177	0.0171177	0.0247164	0.0250402	0.0235861	0.0272595	0.0236577
224946	0.0141502	0.0150652	0.0132855	0.0160415	0.0148191	0.0145201	0.0145201	0.0273659	0.0213798	0.0261256	0.0277496	0.0272333
225946	0.0114203	0.011246	0.0111113	0.0105355	0.0111381	0.0111626	0.0111626	0.031529	0.0335558	0.0324084	0.0320335	0.0313979
226946	0.0170994	0.0173007	0.0163943	0.0165927	0.0155609	0.0180254	0.0180254	0.0224043	0.0233299	0.0234271	0.0289281	0.0229115
227946	0.0205187	0.0205962	0.0203068	0.0219185	0.024328	0.02091	0.02091	0.0255325	0.0235699	0.0213081	0.0245203	0.0211457
228946	0.0177878	0.0179768	0.0173639	0.0185698	0.0195556	0.0190846	0.0190846	0.0202915	0.0206348	0.0240057	0.0263158	0.0236953
229946	0.0327373	0.0312017	0.033458	0.0333358	0.0336395	0.0337417	0.0337417	0.0286178	0.0289264	0.0362002	0.0331478	0.0300336
230946	0.0269046	0.0256662	0.0256426	0.0270063	0.0293121	0.0289019	0.0289019	0.0270133	0.0311273	0.0312673	0.0327671	0.0334798
231946	0.0249943	0.0248156	0.022414	0.0255611	0.0255154	0.0263125	0.0263125	0.0203735	0.0271184	0.0274408	0.0312327	0.0285779
232946	0.0274624	0.0276831	0.0275126	0.0293114	0.029665	0.0294074	0.0294074	0.0229126	0.0226348	0.030777	0.0308053	0.0297053
233946	0.0182544	0.0173744	0.0181442	0.0203825	0.0185526	0.019367	0.019367	0.0275204	0.0278757	0.030272	0.0327511	0.0307411
234946	0.0264099	0.0270875	0.0277184	0.0284754	0.0291501	0.0295944	0.0295944	0.0262653	0.0232357	0.024011	0.0297056	0.0250544
235946	0.037125	0.0355049	0.0390374	0.0384187	0.0364801	0.0406087	0.0406087	0.0276553	0.0227273	0.0316855	0.0349346	0.0282251
236946	0.0410807	0.0383696	0.0432287	0.0434475	0.0420297	0.0436305	0.0436305	0.0325936	0.0342047	0.0419895	0.0332849	0.0343581
237946	0.0298519	0.029642	0.0305485	0.031772	0.0319994	0.0301412	0.0301412	0.0292875	0.0342064	0.0333476	0.0333214	0.0363079
238946	0.030006	0.028377	0.0298793	0.0298104	0.0298521	0.0319613	0.0319613	0.035506	0.0368198	0.0363806	0.0383185	0.0371049
239946	0.0250481	0.0256109	0.0251317	0.0263977	0.0262763	0.0251309	0.0251309	0.0372833	0.0315327	0.0351474	0.0409381	0.0335682
240946	0.021432	0.0224689	0.0218851	0.0241241	0.0248146	0.0227852	0.0227852	0.0395613	0.0415363	0.0368268	0.0418556	0.0413176
241946	0.0207739	0.0212251	0.0199641	0.0211324	0.0211815	0.0194306	0.0194306	0.0252146	0.0268446	0.0232628	0.0281536	0.0259856
242946	0.018013	0.0178082	0.0165861	0.0187154	0.0186747	0.0181552	0.0181552	0.0189192	0.0208286	0.0243998	0.0263596	0.0239921
243946	0.0155034	0.0160867	0.0164947	0.0175156	0.0174143	0.014878	0.014878	0.0295499	0.0331789	0.0313502	0.0328561	0.0323138
244946	0.018301	0.0193186	0.0176921	0.0187017	0.0196925	0.0185653	0.0185653	0.0358567	0.0334651	0.0328479	0.0351899	0.0332236
245946	0.0301418	0.0291025	0.031109	0.0305615	0.0310749	0.0319603	0.0319603	0.0279606	0.0298811	0.0320971	0.0339573	0.0293688
246946	0.0253732	0.0238376	0.0244669	0.0261022	0.0254173	0.0300347	0.0300347	0.0222693	0.0335398	0.0259283	0.0284833	0.0313735
247946	0.0258374	0.0236867	0.0236477	0.0254607	0.0254936	0.0257821	0.0257821	0.0354077	0.0321531	0.0350739	0.0346414	0.0334025
248946	0.0216694	0.0215621	0.0208978	0.0235896	0.0245817	0.0233685	0.0233685	0.029005	0.0264517	0.0280821	0.0348165	0.027296
249946	0.0187322	0.0189323	0.0193817	0.020104	0.0207239	0.0192462	0.0192462	0.0239482	0.0244642	0.0222767	0.0294357	0.0228322
250946	0.0174404	0.0183475	0.0176817	0.0188944	0.0179706	0.0182309	0.0182309	0.037325	0.0363716	0.0337333	0.0364844	0.0366939
251946	0.0227004	0.0223073	0.022448	0.0231806	0.0238121	0.0239964	0.0239964	0.0313864	0.029794	0.0298604	0.0347814	0.0302715
252946	0.0263561	0.0263107	0.0257929	0.026254	0.0298434	0.0277722	0.0277722	0.0294011	0.0297904	0.0316401	0.0322056	0.028339
253946	0.0189531	0.0196762	0.0178074	0.0197062	0.0225205	0.0187206	0.0187206	0.0278811	0.029506	0.0239348	0.0271122	0.0255607
254946	0.0117133	0.012204	0.0116238	0.0128446	0.0135941	0.0124263	0.0124263	0.0240617	0.0247397	0.025156	0.0275483	0.0243388
255946	0.0103126	0.0112769	0.00935803	0.0112205	0.00995233	0.00957197	0.00957197	0.0198841	0.0193015	0.019996	0.019812	0.0214751
256946	0.0124744	0.0127976	0.0124079	0.0132501	0.015094	0.0111266	0.0111266	0.0327311	0.0395256	0.033051	0.0355195	0.0347637
257946	0.00770345	0.00853557	0.00810969	0.00803922	0.00752138	0.00831249	0.00831249	0.0505894	0.0579826	0.0635314	0.0618032	0.0647689
258946	0.0105845	0.0112032	0.00989449	0.0113808	0.0114926	0.00916557	0.00916557	0.0352058	0.0334811	0.0379866	0.0366091	0.0374058
259946	0.00964989	0.0100544	0.00848521	0.0099143	0.0105572	0.00892872	0.00892872	0.042359	0.0443327	0.0437411	0.0469446	0.0450586
260946	0.00950662	0.0108705	0.0093796	0.0109117	0.0111037	0.00938546	0.00938546	0.0466073	0.045371	0.0476105	0.0521663	0.0521603
261946	0.00972091	0.0109925	0.0112724	0.0109362	0.0116688	0.010132	0.010132	0.0537907	0.0494777	0.0553144	0.0532311	0.059439
262946	0.00840989	0.00953939	0.00859664	0.00918324	0.00829534	0.0084831	0.0084831	0.0479683	0.049595	0.0545408	0.0519432	0.0505003
263946	0.00931904	0.00990623	0.00886694	0.00990349	0.0100014	0.00856099	0.00856099	0.0536898	0.0446438	0.0604116	0.0554467	0.0508784
264946	0.00760835	0.00890091	0.00853178	0.0086918	0.00869131	0.00589313	0.00589313	0.0409412	0.0373585	0.042393	0.0485184	0.0413237
265946	0.0161831	0.0162837	0.0162408	0.0172786	0.0184729	0.0161878	0.0161878	0.0286569	0.0316429	0.0357994	0.0373296	0.0349508
266946	0.0263291	0.0256289	0.026217	0.028764	0.0298095	0.0288457	0.0288457	0.0328837	0.0291949	0.0331365	0.0340303	0.0333649
267946	0.0282943	0.0269391	0.0275982	0.0274744	0.0284084	0.0308168	0.0308168	0.033614	0.0359469	0.0340919	0.0330486	0.0378134
268946	0.0122909	0.0138222	0.0131621	0.013548	0.0139966	0.0122022	0.0122022	0.0413638	0.0434883	0.0413776	0.0431727	0.0370907
269946	0.0120515	0.013439	0.0129765	0.013808	0.0140026	0.013493	0.013493	0.0329165	0.0315789	0.0350579	0.0330005	0.0336536
270946	0.0258633	0.0261036	0.0265706	0.0268401	0.028428	0.0285495	0.0285495	0.0242383	0.0274828	0.029831	0.0250891	0.0249853
271946	0.019618	0.0204481	0.0189814	0.0212246	0.0210375	0.0192065	0.0192065	0.0257608	0.0292891	0.0265629	0.0324317	0.032324
272946	0.0144902	0.0164751	0.0145569	0.0158336	0.017381	0.0148589	0.0148589	0.0360825	0.0354029	0.0340758	0.0350032	0.0364258
273946	0.0293125	0.0300591	0.0292983	0.0305312	0.0332566	0.0308269	0.0308269	0.0403043	0.0375007	0.0445188	0.0391674	0.042635
274946	0.0348707	0.0332014	0.0358983	0.0352755	0.0371978	0.0343976	0.0343976	0.0310068	0.0300464	0.0321171	0.0324521	0.0274058
275946	0.0265039	0.0269774	0.0277046	0.0288648	0.0277178	0.0286083	0.0286083	0.0284071	0.0307238	0.0283106	0.0243117	0.0315615
276946	0.0234064	0.0239845	0.0247844	0.0243384	0.0281329	0.0256448	0.0256448	0.0270902	0.02949	0.0272657	0.0327103	0.0310959
277946	0.0179312	0.0179882	0.0189514	0.0203225	0.0190053	0.019056	0.019056	0.0304076	0.032962	0.0324885	0.0350907	0.0357213
278946	0.0344101	0.0316259	0.0337321	0.034801	0.0384932	0.0343129	0.0343129	0.0418948	0.0399132	0.0430544	0.0395029	0.0389551
279946	0.0266958	0.0256354	0.0272887	0.0266989	0.0268354	0.0270659	0.0270659	0.0330981	0.0302011	0.0272871	0.0295087	0.0266972
280946	0.0264372	0.0270609	0.025427	0.0282602	0.0304837	0.0293671	0.0293671	0.029449	0.0320909	0.0326903	0.0327073	0.0293362
281946	0.0291358	0.0290573	0.0276422	0.0292014	0.031914	0.0306688	0.0306688	0.0268288	0.0276701	0.0318612	0.0318377	0.0310782
282946	0.0295466	0.0293393	0.030009	0.0298606	0.0340153	0.029756	0.029756	0.0341349	0.0290882	0.0339582	0.0395321	0.0322253
283946	0.0310116	0.0289408	0.0297202	0.0322699	0.0331737	0.0298938	0.0298938	0.0282936	0.0282615	0.0307129	0.030747	0.0318462
284946	0.0240872	0.0236766	0.0228037	0.0262651	0.02449	0.0239927	0.0239927	0.0291791	0.0311718	0.031894	0.0321006	0.0329105
285946	0.0153425	0.0156431	0.0148056	0.0157197	0.0147829	0.0156159	0.0156159	0.0328294	0.0305872	0.0336946	0.0321055	0.035382
286946	0.0222242	0.0224673	0.0211065	0.0228285	0.0232525	0.0224556	0.0224556	0.0312313	0.0364785	0.0332381	0.0316265	0.0282322
287946	0.0269726	0.0268518	0.0284463	0.0295349	0.0312051	0.0288392	0.0288392	0.0333657	0.0346827	0.0321303	0.0355697	0.0343223
288946	0.028897	0.0285542	0.0280688	0.0308151	0.0308704	0.0294471	0.0294471	0.0287679	0.0276375	0.0280834	0.0356303	0.0305449
289946	0.0200973	0.0206433	0.020666	0.0209841	0.0210244	0.021709	0.021709	0.0266349	0.02653	0.0244319	0.0273164	0.0226401
290946	0.0158345	0.0171827	0.0172949	0.0169753	0.0173684	0.0176614	0.0176614	0.031254	0.0343042	0.0305993	0.0313144	0.030427
291946	0.0235101	0.0241169	0.0228234	0.0236785	0.0231345	0.0274506	0.0274506	0.0337165	0.0354743	0.0307288	0.0333842	0.0332413
292946	0.0098615	0.0107157	0.00971735	0.0104575	0.0109863	0.0100855	0.0100855	0.052068	0.047366	0.0553175	0.056811	0.057522
293946	0.0106972	0.012284	0.0104319	0.0120953	0.013182	0.0104319	0.0104319	0.0472997	0.042571	0.0459828	0.0458399	0.0461783
294946	0.00929175	0.0121383	0.0103778	0.0113982	0.0120636	0.0107194	0.0107194	0.0363936	0.035448	0.0392863	0.0413789	0.0435206
295946	0.0128588	0.0131887	0.013255	0.0161306	0.016183	0.0160501	0.0160501	0.045312	0.0483363	0.0453804	0.0612338	0.0538375
296946	0.0153734	0.013991	0.0151049	0.0135062	0.0142822	0.0140514	0.0140514	0.0338183	0.0423859	0.0408956	0.0298684	0.0398804
300946	0.0238824	0.0214921	0.0224143	0.0244636	0.0258682	0.022686	0.022686	0.033901	0.0313749	0.0349182	0.0403242	0.033975
301946	0.0303511	0.0292103	0.0317855	0.0314012	0.0340028	0.0326454	0.0326454	0.029058	0.0305922	0.0308438	0.0332339	0.0287863
302946	0.0309172	0.0298824	0.0304432	0.0318639	0.0335462	0.0319285	0.0319285	0.0319238	0.0292553	0.0285764	0.0324842	0.0329085
303946	0.039551	0.0379394	0.0380457	0.0404723	0.0415623	0.042061	0.042061	0.0415808	0.0396465	0.0421285	0.0460476	0.0405948
304946	0.0188181	0.0189297	0.0180549	0.0203091	0.0214968	0.0185341	0.0185341	0.0371382	0.0417265	0.0398812	0.0438772	0.0432247
305946	0.0256222	0.0271823	0.0273081	0.0282834	0.0305879	0.0264518	0.0264518	0.0276831	0.0278473	0.0329134	0.0358579	0.0327987
306946	0.0234932	0.0231264	0.0232118	0.0243102	0.0243422	0.0233314	0.0233314	0.02332	0.0227824	0.0241566	0.0250848	0.0247251
307946	0.0160908	0.0158323	0.0156489	0.0186255	0.0171505	0.0150586	0.0150586	0.0421345	0.0393827	0.0437328	0.0463212	0.0427816
308946	0.0194418	0.0188244	0.0180583	0.0213129	0.0216157	0.0211156	0.0211156	0.0287956	0.0316962	0.0281435	0.0316134	0.0276142
309946	0.0221238	0.023094	0.0223655	0.0232608	0.0253023	0.019484	0.019484	0.031378	0.0361566	0.0355974	0.0414578	0.0355519
310946	0.0136633	0.013847	0.0138362	0.0148519	0.01525	0.0129663	0.0129663	0.03067	0.02893	0.0316655	0.0314573	0.0311203
311946	0.0226727	0.0228414	0.0230173	0.0237507	0.0231956	0.0260422	0.0260422	0.0251478	0.0261837	0.0310555	0.0269984	0.0250324
312946	0.0263079	0.0257107	0.0274484	0.0287795	0.0292121	0.0267122	0.0267122	0.0281944	0.0250456	0.0318171	0.0267156	0.0235518
313946	0.0326137	0.0311958	0.0317546	0.0335142	0.0319754	0.0290598	0.0290598	0.0292245	0.0294597	0.029632	0.0294124	0.0293139
314946	0.0258542	0.0256952	0.0270103	0.0273406	0.0304411	0.0292686	0.0292686	0.024845	0.0223184	0.023355	0.0237516	0.0240216
315946	0.0207943	0.0202781	0.0201809	0.0213434	0.0204719	0.0224227	0.0224227	0.0270095	0.0256339	0.0219187	0.0279509	0.0267054
316946	0.0155038	0.0150826	0.0153736	0.0167042	0.0160796	0.0157247	0.0157247	0.0234891	0.0255877	0.0254032	0.0250891	0.0245177
317946	0.0168167	0.017255	0.0167481	0.0180447	0.0184997	0.0178124	0.0178124	0.028952	0.0301353	0.0333517	0.0321268	0.0314782
318946	0.0195896	0.0206858	0.0189686	0.0227085	0.0212748	0.020564	0.020564	0.0289192	0.0311878	0.0286994	0.0306945	0.0324927
319946	0.0201222	0.0193652	0.0200539	0.021523	0.0212453	0.0226453	0.0226453	0.0293115	0.0287042	0.0287902	0.0363465	0.0254895
320946	0.0234203	0.0237654	0.023212	0.0257079	0.0265577	0.0231969	0.0231969	0.0301863	0.0258056	0.0282867	0.0271336	0.0313545
321946	0.0218861	0.0217186	0.0213666	0.021869	0.0241925	0.0243275	0.0243275	0.0317279	0.0294151	0.0351384	0.0335241	0.0343396
322946	0.0250849	0.0241924	0.0251826	0.025585	0.0257991	0.0271899	0.0271899	0.0311304	0.0278313	0.029497	0.0306974	0.0281377
323946	0.0190068	0.0182254	0.0186536	0.0203504	0.021884	0.0207674	0.0207674	0.0242976	0.0267557	0.0238186	0.0235285	0.0223392
324946	0.0203578	0.0196441	0.0196041	0.0205562	0.0190118	0.0184201	0.0184201	0.0233099	0.0266366	0.026249	0.024777	0.0243266
325946	0.0218679	0.0215732	0.0222268	0.0232595	0.0228257	0.0232841	0.0232841	0.0366836	0.0329458	0.0371357	0.0390496	0.0374071
326946	0.0178173	0.0171231	0.0174548	0.0175369	0.0210991	0.0176662	0.0176662	0.0312199	0.034066	0.0308852	0.0279874	0.0291248
327946	0.0190704	0.0199756	0.0188896	0.0206055	0.0206497	0.0197003	0.0197003	0.0223904	0.0214099	0.0201163	0.0237079	0.0229461
328946	0.0187907	0.0192711	0.0183585	0.0202648	0.0208575	0.0198042	0.0198042	0.0195259	0.0199948	0.0210475	0.0231842	0.0203701
329946	0.0159547	0.0161408	0.014823	0.0161723	0.0162749	0.0151027	0.0151027	0.0250065	0.0260375	0.0235848	0.0277379	0.0257701
330946	0.0133915	0.0143055	0.0132183	0.0152696	0.0152718	0.0132275	0.0132275	0.0287477	0.0281264	0.0272029	0.0306974	0.0282333
331946	0.0174326	0.0173969	0.0178708	0.0191854	0.0182799	0.0177854	0.0177854	0.0248728	0.0278277	0.0257586	0.0268103	0.0275247
332946	0.0237682	0.023061	0.0236549	0.0257261	0.025931	0.024087	0.024087	0.0346584	0.0354616	0.0387695	0.0385096	0.0377474
333946	0.0264423	0.0248846	0.0270281	0.0283837	0.0277217	0.0271528	0.0271528	0.0258604	0.0300375	0.0258174	0.026485	0.030301
334946	0.0120546	0.013674	0.0130072	0.0137721	0.0132925	0.0141669	0.0141669	0.0275431	0.0291771	0.0300889	0.0337108	0.0276467
335946	0.0114901	0.0119047	0.0126275	0.0124945	0.0120953	0.0112628	0.0112628	0.023701	0.026658	0.0260165	0.0261072	0.0264807
336946	0.0153938	0.0161156	0.0153864	0.0168459	0.0175299	0.0163781	0.0163781	0.030009	0.0267113	0.0288076	0.028123	0.0267918
337946	0.0313982	0.0305347	0.0317574	0.0332304	0.0321085	0.0337697	0.0337697	0.0326667	0.03533	0.0323309	0.0357295	0.0379985
338946	0.0365756	0.0347674	0.0379074	0.0387047	0.0405255	0.0400158	0.0400158	0.0383075	0.038418	0.0338139	0.0368089	0.0408947
339946	0.0292829	0.028139	0.0292766	0.0308015	0.0318107	0.0312476	0.0312476	0.0338133	0.0393318	0.0399079	0.0380501	0.0407778
340946	0.0151491	0.0159281	0.0148404	0.0158182	0.0169681	0.0151864	0.0151864	0.0422203	0.045035	0.0499112	0.0461132	0.0451744
341946	0.0136381	0.0149775	0.0139295	0.0142867	0.0157333	0.0140864	0.0140864	0.0431448	0.0374829	0.04095	0.0452541	0.0402471
342946	0.0141449	0.0151866	0.0142726	0.0165269	0.0152854	0.0149399	0.0149399	0.033181	0.0348741	0.0400428	0.0415251	0.0404564
343946	0.0241117	0.0243885	0.0239506	0.0232617	0.0252694	0.0234697	0.0234697	0.039029	0.0393176	0.0384916	0.0340317	0.036496
344946	0.0229679	0.0226334	0.0215127	0.0239478	0.0250578	0.0254922	0.0254922	0.026008	0.0232659	0.0248608	0.0285212	0.0253686
345946	0.0239067	0.0243642	0.0244346	0.024811	0.0278951	0.0241352	0.0241352	0.0299952	0.0345424	0.0298123	0.0366382	0.0324724
346946	0.0227536	0.021255	0.0226568	0.0229137	0.0219946	0.0239039	0.0239039	0.0268823	0.0278527	0.0249104	0.0236516	0.0222778
347946	0.0167602	0.0173803	0.0176642	0.0179692	0.0193358	0.0184996	0.0184996	0.0222327	0.0262099	0.0231572	0.0256988	0.0252181
348946	0.016641	0.0169271	0.0172292	0.01781	0.0185258	0.016617	0.016617	0.0230135	0.0221957	0.0225066	0.0225206	0.0224815
349946	0.0157852	0.015987	0.0152436	0.0163596	0.0190194	0.0163908	0.0163908	0.0274094	0.029874	0.0268342	0.0297975	0.0250189
350946	0.0186898	0.01909	0.0188851	0.0203023	0.0205183	0.020015	0.020015	0.0253218	0.021017	0.0208418	0.0231128	0.023615
351946	0.0169903	0.0178215	0.0178146	0.0178761	0.0200296	0.0174494	0.0174494	0.0260938	0.032002	0.0289639	0.0313975	0.0311722
352946	0.022292	0.0219801	0.0222653	0.023822	0.0229241	0.0237596	0.0237596	0.0306321	0.0278171	0.0347292	0.0301898	0.0307879
353946	0.0243216	0.0236377	0.0228595	0.024689	0.0277006	0.0239369	0.0239369	0.0458269	0.0428806	0.0413922	0.0473715	0.0456486
354946	0.0146908	0.0153241	0.0134762	0.0157933	0.0164532	0.0159234	0.0159234	0.025125	0.0335042	0.026933	0.0310679	0.0286165
355946	0.022206	0.0221463	0.0214789	0.0235948	0.024274	0.0221981	0.0221981	0.0274182	0.0261157	0.028018	0.0263173	0.0245726
356946	0.026949	0.02862	0.0277002	0.0289564	0.0316673	0.0277114	0.0277114	0.0391111	0.0418901	0.0385171	0.0432199	0.0400175
357946	0.0389102	0.0377152	0.0395207	0.0408309	0.0421808	0.0402161	0.0402161	0.0295928	0.0271575	0.0286219	0.032894	0.03067
358946	0.0316785	0.0291631	0.0317882	0.0320241	0.0317802	0.0317422	0.0317422	0.0245808	0.0320538	0.0279983	0.0297009	0.0238451
359946	0.0318638	0.0309866	0.0329793	0.0317714	0.0333952	0.0339838	0.0339838	0.0283503	0.0286971	0.0318886	0.0328707	0.0284071
360946	0.0210522	0.0211462	0.0228032	0.0229928	0.0234679	0.0229881	0.0229881	0.0290201	0.0327273	0.0304416	0.0321808	0.0291909
361946	0.0136778	0.0143578	0.0140687	0.014713	0.0160014	0.0138835	0.0138835	0.0257955	0.0298764	0.0259303	0.0244101	0.0305715
362946	0.0192688	0.0190428	0.0187326	0.0195228	0.0207777	0.0197501	0.0197501	0.0282846	0.0266031	0.0284923	0.0264274	0.0249911
363946	0.0178473	0.0184447	0.0186479	0.0202834	0.0207321	0.0200028	0.0200028	0.0214772	0.0250419	0.0249289	0.0250366	0.0250148
364946	0.0236298	0.0240909	0.0232798	0.0247428	0.0258476	0.0239111	0.0239111	0.0275986	0.0314224	0.0288089	0.0278838	0.0282312
365946	0.0141224	0.0142878	0.0149282	0.0153095	0.0143283	0.0147779	0.0147779	0.0326491	0.0306509	0.0389699	0.0358535	0.0345675
366946	0.0209893	0.0218862	0.022468	0.0228981	0.0240406	0.0213985	0.0213985	0.0291261	0.0310918	0.0341172	0.0387371	0.0338559
367946	0.025032	0.0246008	0.024067	0.0247052	0.0245146	0.0244982	0.0244982	0.0235824	0.024393	0.0236783	0.0279115	0.0259938
368946	0.0305825	0.0296606	0.0306464	0.0319729	0.031916	0.0300188	0.0300188	0.0266891	0.0282029	0.0315319	0.0289281	0.0256898
369946	0.0255616	0.0246974	0.0245059	0.0262219	0.0263374	0.0253937	0.0253937	0.028315	0.0251184	0.0255154	0.0255282	0.0233324
370946	0.023288	0.0235836	0.023789	0.0239734	0.0234668	0.0251393	0.0251393	0.0249384	0.0270188	0.0253872	0.0267257	0.023373
371946	0.029467	0.0278403	0.0297166	0.0293765	0.0297316	0.0293215	0.0293215	0.0259285	0.0273513	0.0277093	0.028333	0.0269229
372946	0.0238683	0.0236692	0.0237724	0.0233196	0.0235917	0.0234125	0.0234125	0.0243594	0.0276037	0.0274087	0.0263348	0.0217404
373946	0.0303038	0.0297619	0.0293968	0.0326607	0.0327903	0.0324986	0.0324986	0.0314886	0.029186	0.0334853	0.0358404	0.0304402
374946	0.0384359	0.0349698	0.0375403	0.0378829	0.0377264	0.0407904	0.0407904	0.0325494	0.0301975	0.0336549	0.0329743	0.0296128
375946	0.0358011	0.0341186	0.0367237	0.0361161	0.0350172	0.0382948	0.0382948	0.0260849	0.0277406	0.027565	0.0262298	0.0286562
376946	0.0236181	0.0229262	0.0225634	0.0234769	0.0259725	0.0243233	0.0243233	0.0300999	0.0288944	0.0310656	0.0295101	0.0272879
377946	0.0319765	0.0298393	0.0307414	0.0332695	0.0324232	0.0301238	0.0301238	0.027813	0.0316855	0.0314223	0.0283447	0.0311041
378946	0.0222995	0.0229743	0.0215381	0.0224086	0.0218027	0.0238534	0.0238534	0.0330464	0.0331078	0.0322801	0.035324	0.0389073
379946	0.0238597	0.0240168	0.023938	0.0241323	0.0249553	0.0232716	0.0232716	0.0273526	0.0275415	0.0284562	0.0287648	0.0289591
380946	0.021677	0.0214667	0.0207036	0.0215922	0.0230185	0.023864	0.023864	0.0295171	0.0252642	0.0283547	0.0303561	0.0282607
381946	0.0294224	0.0281883	0.029813	0.0303163	0.0313515	0.0296373	0.0296373	0.0350671	0.0304749	0.0320156	0.0383244	0.0350128
382946	0.0249514	0.0252377	0.0253649	0.0277447	0.0288	0.0254716	0.0254716	0.0293948	0.0279415	0.0290908	0.03367	0.0295558
383946	0.0195408	0.0192856	0.0201526	0.0209327	0.0227343	0.0202996	0.0202996	0.0219338	0.0259095	0.025283	0.0242898	0.0214609
384946	0.0213033	0.0215977	0.0202839	0.0206671	0.0221791	0.0223909	0.0223909	0.0243026	0.0238828	0.0223823	0.0253225	0.0250483
385946	0.0205721	0.020889	0.020822	0.0213562	0.0238306	0.0208964	0.0208964	0.0233929	0.0267566	0.02429	0.0271656	0.0249867
386946	0.0257794	0.0246571	0.0246781	0.0261563	0.0262371	0.027204	0.027204	0.022886	0.0222367	0.0240124	0.0254085	0.0266766
387946	0.0213262	0.0201379	0.0201751	0.0224271	0.0235721	0.0215102	0.0215102	0.0328607	0.0310056	0.0284009	0.0349627	0.0317869
388946	0.0179113	0.0184227	0.018444	0.0203649	0.0214324	0.0190894	0.0190894	0.0252272	0.0258828	0.02351	0.0255544	0.0247566
389946	0.019333	0.0191773	0.0198128	0.0199413	0.0191329	0.0191487	0.0191487	0.0296559	0.028034	0.0294837	0.0308637	0.0284752
390946	0.0129592	0.0137839	0.0132324	0.0148828	0.0160027	0.0151143	0.0151143	0.0290353	0.0284855	0.0306167	0.0342695	0.0304941
391946	0.0291832	0.0292579	0.0291337	0.0310114	0.0315222	0.0306086	0.0306086	0.0280501	0.0215095	0.0331058	0.0270757	0.0283248
392946	0.0150326	0.015686	0.0159556	0.015971	0.0147935	0.0150343	0.0150343	0.0348035	0.0289406	0.0323857	0.0312546	0.0316561
393946	0.0168158	0.0162444	0.0154337	0.0167689	0.0163458	0.0160829	0.0160829	0.0259512	0.0234917	0.0282224	0.028915	0.0251602
394946	0.0118427	0.0137644	0.011948	0.0126666	0.0149404	0.0123437	0.0123437	0.0362224	0.0394664	0.0419239	0.0361461	0.037435
396946	0.0117629	0.0132631	0.0119863	0.0134679	0.0151039	0.0132245	0.0132245	0.0430004	0.0463436	0.0435983	0.0485677	0.0453852
397946	0.0116186	0.0126807	0.0118306	0.0118633	0.0122633	0.0129652	0.0129652	0.0382028	0.036194	0.0360399	0.038988	0.0396311
398946	0.0191048	0.0207655	0.0192302	0.0202921	0.0211601	0.0187022	0.0187022	0.0380731	0.0331271	0.0381714	0.0424827	0.0360351
399946	0.0268805	0.0261246	0.0266881	0.028142	0.0276917	0.0273605	0.0273605	0.019184	0.0272837	0.0243824	0.0290346	0.0275959

## Sheet: Supplementary Fig.3a
Coordinate	strand	KD263_rep1, % from total	KD263_rep2, % from total	KD263_rep3, % from total	KD753_rep1, % from total	KD753_rep2, % from total	KD753_rep3, % from total	KD403_rep1, % from total	KD403_rep2, % from total	KD403_rep3, % from total	KD518_rep1, % from total	KD518_rep2, % from total	KD518_rep3, % from total
500	NT	0.00944087	0.00857226	0.00962757	0.00650745	0.00775355	0.0129853	0.00844812	0.00988627	0.00811844	0.0080125	0.0100233	0.0115238
500	T	0.0120405	0.00504251	0.00916912	0.010226	0.0101765	0.00611074	0.00898879	0.00918011	0.00920897	0.00534167	0.00924373	0.00460953
1500	NT	0.0132719	0.02017	0.00939835	0.0132473	0.0146994	0.0168045	0.0110839	0.0116517	0.0107842	0.016025	0.0133644	0.00998732
1500	T	0.0105355	0.0105893	0.0135244	0.00720468	0.00904581	0.0114576	0.0120977	0.0109455	0.0124806	0.0240375	0.0145895	0.0169016
2500	NT	0.00725168	0.012102	0.0176506	0.0130149	0.0114688	0.00916611	0.0184507	0.0190664	0.0161157	0.00934792	0.0173738	0.0153651
2500	T	0.0188817	0.0171445	0.0098568	0.0167334	0.0195454	0.0160407	0.0135846	0.0155356	0.010663	0.0133542	0.0108029	0.0122921
3500	NT	0.0158716	0.00907652	0.0183382	0.0111556	0.0117919	0.0129853	0.0185183	0.0187133	0.0172668	0.00934792	0.0196012	0.0207429
3500	T	0.00807263	0.012102	0.010086	0.00976118	0.0103381	0.0053469	0.0144632	0.0176541	0.0135105	0.0080125	0.0148122	0.0153651
4500	NT	0.0114932	0.0131105	0.0144414	0.0144094	0.0104996	0.0183322	0.0189238	0.0158887	0.0206596	0.016025	0.0218286	0.0192064
4500	T	0.0138192	0.0110935	0.0128368	0.0137121	0.0130841	0.00992996	0.0133142	0.0112986	0.0135711	0.0120187	0.015035	0.0184381
5500	NT	0.00998816	0.0156318	0.0153583	0.0134797	0.0122765	0.0137492	0.0156797	0.017301	0.0208414	0.0133542	0.0188216	0.0169016
5500	T	0.0132719	0.016136	0.0121491	0.0178955	0.0184147	0.0213876	0.0154769	0.0158887	0.0145405	0.0173604	0.0161487	0.0145969
6500	NT	0.0143665	0.0131105	0.013066	0.0104584	0.0108227	0.0168045	0.014328	0.0183602	0.0141164	0.00934792	0.0167055	0.0145969
6500	T	0.0113564	0.00907652	0.0121491	0.0106908	0.0122765	0.00687458	0.0139225	0.00918011	0.0130864	0.0120187	0.0128076	0.0161334
7500	NT	0.0172398	0.0115978	0.013066	0.0151066	0.0164763	0.0160407	0.0199376	0.0134171	0.0173274	0.0120187	0.0191557	0.0145969
7500	T	0.0172398	0.00958077	0.0116906	0.0144094	0.0185762	0.0168045	0.0153418	0.0187133	0.0152675	0.0307146	0.0151464	0.00845081
8500	NT	0.010125	0.012102	0.0112322	0.0134797	0.00985347	0.0122215	0.0141252	0.013064	0.0182362	0.0200312	0.0172624	0.0192064
8500	T	0.0119037	0.0131105	0.0107737	0.0120853	0.0142148	0.0206238	0.0163556	0.0176541	0.0176909	0.0173604	0.0189329	0.0145969
9500	NT	0.010125	0.00857226	0.0114614	0.00999359	0.00953041	0.0168045	0.0175721	0.0190664	0.0182968	0.016025	0.0243901	0.0253524
9500	T	0.02025	0.0211785	0.013066	0.0237057	0.0201915	0.0282622	0.0167611	0.0233034	0.0189026	0.016025	0.0198239	0.0138286
10500	NT	0.00998816	0.00554676	0.0119199	0.0104584	0.00953041	0.0114576	0.0195996	0.0190664	0.018842	0.0146896	0.0242787	0.0192064
10500	T	0.0112196	0.0126063	0.013066	0.0134797	0.0138918	0.0122215	0.0181803	0.0229503	0.0178121	0.0213667	0.0184875	0.0261207
11500	NT	0.0228496	0.0156318	0.0116906	0.0281215	0.0205146	0.0168045	0.0156797	0.0158887	0.0182362	0.0173604	0.0182647	0.0207429
11500	T	0.00725168	0.00806801	0.0116906	0.00720468	0.00936888	0.00840227	0.0166935	0.0155356	0.0167821	0.0227021	0.0207149	0.0161334
12500	NT	0.0191554	0.0136148	0.0110029	0.0199872	0.0166378	0.0168045	0.015139	0.0158887	0.0169639	0.0253729	0.0172624	0.0199746
12500	T	0.0079358	0.0110935	0.0165044	0.0076695	0.00856122	0.00840227	0.0137873	0.0176541	0.0139346	0.0227021	0.0145895	0.0153651
13500	NT	0.00916722	0.00756376	0.00825221	0.00604263	0.00791509	0.00992996	0.0175045	0.0176541	0.0195691	0.016025	0.0218286	0.0268889
13500	T	0.0135456	0.00655526	0.0107737	0.0106908	0.0101765	0.00840227	0.0173017	0.0137702	0.0151463	0.0133542	0.0154805	0.0176699
14500	NT	0.00971452	0.00756376	0.0119199	0.0118529	0.0127611	0.0183322	0.0200051	0.0169479	0.0225983	0.0280437	0.0219399	0.0161334
14500	T	0.0136824	0.0151275	0.0103153	0.016501	0.0174455	0.0213876	0.0206134	0.017301	0.0195691	0.0200312	0.0203808	0.0192064
15500	NT	0.0135456	0.0126063	0.0128368	0.0134797	0.0145379	0.0106938	0.0211541	0.0162417	0.020599	0.0227021	0.0212717	0.0169016
15500	T	0.0140929	0.016136	0.00962757	0.0195224	0.0177686	0.0168045	0.0216272	0.0180071	0.0208414	0.00934792	0.0239446	0.0176699
16500	NT	0.0105355	0.0131105	0.0146706	0.0155714	0.0116303	0.0175684	0.0218975	0.0165948	0.0219319	0.0307146	0.0218286	0.0176699
16500	T	0.0207973	0.0176488	0.010086	0.0155714	0.0161532	0.0175684	0.0191265	0.0201256	0.0194479	0.016025	0.0218286	0.0192064
17500	NT	0.0199763	0.0206743	0.0155875	0.016501	0.0242299	0.0198599	0.0193969	0.0190664	0.0227801	0.0200312	0.0227195	0.0192064
17500	T	0.0079358	0.0110935	0.0105445	0.00952877	0.0117919	0.00840227	0.0177072	0.0180071	0.0170851	0.0240375	0.0192671	0.0184381
18500	NT	0.0106723	0.0126063	0.0119199	0.0130149	0.0129226	0.00687458	0.0206134	0.0176541	0.0225983	0.0333854	0.0223854	0.0222794
18500	T	0.0131351	0.0110935	0.0116906	0.00999359	0.0125995	0.0168045	0.0181128	0.0180071	0.0195085	0.016025	0.020158	0.0284255
19500	NT	0.0113564	0.012102	0.0144414	0.0116204	0.0101765	0.00840227	0.0171666	0.0190664	0.0179333	0.0227021	0.0209376	0.0215112
19500	T	0.0090304	0.0146233	0.0107737	0.0106908	0.0121149	0.0053469	0.0168286	0.017301	0.0152069	0.0200312	0.0169283	0.0138286
20500	NT	0.0125878	0.016136	0.0146706	0.0171983	0.0153456	0.0168045	0.0187886	0.0165948	0.0199932	0.0293792	0.0204921	0.0215112
20500	T	0.0110828	0.00958077	0.00962757	0.0148742	0.00969194	0.0198599	0.0156121	0.0183602	0.0185997	0.0186958	0.0192671	0.0169016
21500	NT	0.014777	0.0115978	0.015129	0.00999359	0.0129226	0.00992996	0.0207486	0.0180071	0.0222348	0.0106833	0.0223854	0.0176699
21500	T	0.0238074	0.0247083	0.0139829	0.0190575	0.0211607	0.0152769	0.0231816	0.0243626	0.021629	0.0173604	0.0226082	0.0261207
22500	NT	0.0108091	0.00958077	0.0139829	0.0155714	0.0125995	0.0129853	0.0207486	0.0162417	0.0189632	0.0240375	0.0226082	0.0261207
22500	T	0.0221655	0.0176488	0.0137537	0.0227761	0.0222915	0.0137492	0.0181128	0.0176541	0.0195691	0.0307146	0.0202694	0.0192064
23500	NT	0.0125878	0.0131105	0.0137537	0.0111556	0.0132457	0.0213876	0.020681	0.0162417	0.0199326	0.0200312	0.0214945	0.0145969
23500	T	0.0140929	0.0136148	0.0114614	0.0139445	0.0159917	0.0152769	0.0192617	0.0222441	0.0167821	0.0106833	0.0211603	0.0230477
24500	NT	0.0103986	0.00504251	0.0126075	0.00976118	0.0129226	0.0106938	0.0160852	0.0180071	0.0157522	0.0080125	0.0143668	0.0130603
24500	T	0.0181976	0.0211785	0.0112322	0.0248678	0.0235837	0.0122215	0.0150714	0.0141232	0.0162369	0.0213667	0.0174851	0.0130603
25500	NT	0.0183344	0.022187	0.00916912	0.0190575	0.0163148	0.0175684	0.013517	0.0120048	0.0152069	0.016025	0.0167055	0.0145969
25500	T	0.0106723	0.00756376	0.013066	0.00813431	0.0117919	0.0129853	0.0131115	0.013064	0.0155098	0.0227021	0.0151464	0.0222794
26500	NT	0.0210709	0.0186573	0.0103153	0.0160362	0.0201915	0.0160407	0.0194645	0.0141232	0.0176909	0.016025	0.0202694	0.0176699
26500	T	0.0121774	0.00857226	0.00916912	0.0130149	0.0106611	0.0137492	0.0210865	0.021891	0.0192056	0.0186958	0.0237219	0.0192064
27500	NT	0.00889357	0.00857226	0.0110029	0.0106908	0.0106611	0.0114576	0.0140577	0.00953319	0.0124806	0.0186958	0.0158146	0.0138286
27500	T	0.00916722	0.00655526	0.00527224	0.0106908	0.00759202	0.0114576	0.0114219	0.00882703	0.0119959	0.0173604	0.0131417	0.00998732
28500	NT	0.0125878	0.0146233	0.0167336	0.015339	0.0135687	0.0106938	0.0178424	0.0257749	0.0200538	0.0267083	0.0199353	0.0192064
28500	T	0.0123142	0.00958077	0.0137537	0.00952877	0.00920734	0.014513	0.0172342	0.0229503	0.0166004	0.0146896	0.0209376	0.0153651
29500	NT	0.0151875	0.012102	0.0128368	0.0132473	0.0109842	0.00840227	0.017099	0.0116517	0.0196297	0.016025	0.020158	0.0176699
29500	T	0.00834627	0.0131105	0.0103153	0.010226	0.0125995	0.0168045	0.0133818	0.0137702	0.0144799	0.0227021	0.0138099	0.00845081
30500	NT	0.0131351	0.0151275	0.0132952	0.0104584	0.0166378	0.014513	0.015139	0.0144763	0.0162369	0.0106833	0.0158146	0.0192064
30500	T	0.0105355	0.012102	0.0107737	0.0125501	0.00953041	0.00840227	0.0179776	0.0180071	0.0153281	0.016025	0.0183761	0.0215112
31500	NT	0.0129983	0.0146233	0.0144414	0.0188251	0.0132457	0.014513	0.0173017	0.0165948	0.0181756	0.016025	0.0179306	0.0145969
31500	T	0.0128615	0.014119	0.0153583	0.0162686	0.0169609	0.0160407	0.0204106	0.0180071	0.0189632	0.0227021	0.018042	0.0145969
32500	NT	0.0110828	0.00756376	0.0144414	0.0132473	0.0109842	0.0175684	0.0168962	0.021891	0.0221742	0.0213667	0.0202694	0.0238159
32500	T	0.0186081	0.012102	0.0132952	0.0181279	0.0184147	0.0129853	0.0203431	0.0208318	0.0179333	0.0267083	0.0190443	0.0222794
33500	NT	0.0117669	0.010085	0.0158167	0.00720468	0.00872275	0.0160407	0.0184507	0.0187133	0.0206596	0.0186958	0.0243901	0.0199746
33500	T	0.0175135	0.0126063	0.0144414	0.0116204	0.0140533	0.0129853	0.0216272	0.0197725	0.0199932	0.0333854	0.0213831	0.0238159
34500	NT	0.0186081	0.0131105	0.0132952	0.015339	0.0167994	0.0183322	0.0176397	0.0222441	0.0190238	0.0293792	0.0192671	0.0145969
34500	T	0.0116301	0.0105893	0.0139829	0.0120853	0.00920734	0.0106938	0.0200051	0.0183602	0.0200538	0.0173604	0.0213831	0.0145969
35500	NT	0.00287331	0.00655526	0.0098568	0.0076695	0.00468444	0.00458306	0.0093943	0.0102394	0.0103601	0.00667708	0.0109143	0.0138286
35500	T	0.00602026	0.00453826	0.00802298	0.00395095	0.00565363	0.0053469	0.0102053	0.00918011	0.00781551	0.0080125	0.0116939	0.0115238
36500	NT	0.0150507	0.0186573	0.0199428	0.0125501	0.0146994	0.0198599	0.0138549	0.0127109	0.013147	0.0106833	0.0160373	0.00845081
36500	T	0.00834627	0.0115978	0.0103153	0.00883154	0.00936888	0.014513	0.0121653	0.00988627	0.010663	0.00667708	0.0138099	0.0145969
37500	NT	0.0106723	0.00958077	0.0144414	0.0123177	0.0103381	0.00992996	0.0076371	0.0074147	0.00926956	0.00267083	0.0113598	0.00768256
37500	T	0.0129983	0.010085	0.0121491	0.0141769	0.0101765	0.0152769	0.00689366	0.00776779	0.00842136	0.0106833	0.00701632	0.0122921
38500	NT	0.00752533	0.00806801	0.010086	0.00650745	0.00646129	0.0053469	0.00500128	0.00459006	0.00466507	0.00534167	0.00657084	0.00307302
38500	T	0.00465202	0.00907652	0.0119199	0.00395095	0.00339218	0.00305537	0.00452819	0.00459006	0.00405922	0.00133542	0.0041207	0.00384128
39500	NT	0.0090304	0.00806801	0.00962757	0.0076695	0.00953041	0.00840227	0.0103405	0.00635546	0.00920897	0.00667708	0.0101347	0.0069143
39500	T	0.0127246	0.00958077	0.015129	0.0146418	0.0132457	0.0122215	0.0125708	0.013064	0.0133894	0.0146896	0.0115825	0.0145969
40500	NT	0.0273648	0.02017	0.0176506	0.0327697	0.0245529	0.0213876	0.0192617	0.0190664	0.0204173	0.0146896	0.0187102	0.0222794
40500	T	0.00944087	0.00705951	0.0128368	0.0104584	0.0127611	0.0122215	0.0154769	0.0169479	0.0139346	0.0186958	0.0158146	0.0130603
41500	NT	0.0231233	0.018153	0.0204013	0.0195224	0.0192224	0.0152769	0.0202755	0.0169479	0.0193267	0.0200312	0.0216058	0.0192064
41500	T	0.00602026	0.00857226	0.0142121	0.00859913	0.00807662	0.00840227	0.0146659	0.0141232	0.0128441	0.0133542	0.0193784	0.0138286
42500	NT	0.0150507	0.0115978	0.0135244	0.0120853	0.0111457	0.0114576	0.0165583	0.0155356	0.0178121	0.0173604	0.0172624	0.0207429
42500	T	0.00930404	0.0110935	0.0155875	0.0123177	0.0114688	0.0152769	0.0147335	0.0144763	0.0180544	0.0133542	0.0174851	0.0145969
43500	NT	0.0142297	0.0136148	0.015129	0.0125501	0.0127611	0.0206238	0.0152742	0.0180071	0.0169639	0.0173604	0.0184875	0.0207429
43500	T	0.0134088	0.0115978	0.0126075	0.0132473	0.0132457	0.014513	0.0161528	0.017301	0.0168427	0.0200312	0.0214945	0.0161334
44500	NT	0.0128615	0.00907652	0.0174213	0.0123177	0.0140533	0.0183322	0.0144632	0.0148294	0.0150252	0.0146896	0.0152577	0.0130603
44500	T	0.00916722	0.00655526	0.0146706	0.0109232	0.00920734	0.00763843	0.0132466	0.0134171	0.0128441	0.0173604	0.0181533	0.0130603
45500	NT	0.00629391	0.00806801	0.0126075	0.00906395	0.00823815	0.0160407	0.0131791	0.0120048	0.011693	0.00667708	0.012028	0.0138286
45500	T	0.00957769	0.0126063	0.00756452	0.00999359	0.00839968	0.00381921	0.0085157	0.0074147	0.0090878	0.0080125	0.0101347	0.00845081
46500	NT	0.00985134	0.0110935	0.0114614	0.010226	0.010015	0.0168045	0.0101377	0.00918011	0.00939073	0.0080125	0.011137	0.00845081
46500	T	0.0109459	0.00857226	0.0114614	0.0106908	0.00888428	0.00763843	0.00919155	0.00882703	0.00842136	0.0080125	0.00879825	0.00845081
47500	NT	0.0116301	0.0110935	0.0126075	0.010226	0.0125995	0.0114576	0.0106108	0.00776779	0.0110871	0.0120187	0.0104688	0.0107556
47500	T	0.0139561	0.0156318	0.0142121	0.0118529	0.0143764	0.0168045	0.0143956	0.0120048	0.014177	0.0173604	0.0149236	0.0115238
48500	NT	0.010125	0.010085	0.00916912	0.00883154	0.00823815	0.0190961	0.0175721	0.017301	0.0172062	0.00934792	0.0213831	0.0176699
48500	T	0.0190186	0.0206743	0.00962757	0.0185927	0.0216453	0.0152769	0.0167611	0.0169479	0.0169033	0.0240375	0.0158146	0.0184381
49500	NT	0.0136824	0.018153	0.0105445	0.00929636	0.014861	0.0129853	0.0171666	0.0208318	0.0167821	0.0173604	0.0196012	0.0176699
49500	T	0.0108091	0.0156318	0.0132952	0.0141769	0.0146994	0.0198599	0.0166259	0.0158887	0.017388	0.0280437	0.0193784	0.0192064
50500	NT	0.0084831	0.014119	0.010086	0.00743709	0.00856122	0.0106938	0.0137197	0.0141232	0.013874	0.0213667	0.0159259	0.0107556
50500	T	0.0125878	0.014119	0.0126075	0.0127825	0.0142148	0.014513	0.0131115	0.0141232	0.0161763	0.0133542	0.0157032	0.0199746
51500	NT	0.0140929	0.0156318	0.00916912	0.0160362	0.0161532	0.0183322	0.0171666	0.017301	0.0189026	0.0267083	0.0184875	0.0184381
51500	T	0.0142297	0.0131105	0.0126075	0.0158038	0.0145379	0.0129853	0.0184507	0.0180071	0.0192661	0.0146896	0.018042	0.0138286
52500	NT	0.0183344	0.0166403	0.0128368	0.0125501	0.0198685	0.0206238	0.0210189	0.0155356	0.0206596	0.0186958	0.0234991	0.0222794
52500	T	0.0127246	0.0136148	0.0105445	0.00906395	0.012438	0.0137492	0.0169638	0.0137702	0.017388	0.0173604	0.0175965	0.0153651
53500	NT	0.0190186	0.0176488	0.0178798	0.0253326	0.0193839	0.0160407	0.0188562	0.0222441	0.0212655	0.016025	0.0191557	0.0268889
53500	T	0.0158716	0.012102	0.0135244	0.0185927	0.015184	0.0190961	0.0191941	0.0169479	0.018115	0.0146896	0.0204921	0.0207429
54500	NT	0.0123142	0.0156318	0.0171921	0.0134797	0.0135687	0.00611074	0.0189914	0.0180071	0.021629	0.0227021	0.0233877	0.0222794
54500	T	0.0106723	0.010085	0.0110029	0.0106908	0.00775355	0.0137492	0.0174369	0.0169479	0.016661	0.00934792	0.0177079	0.0215112
55500	NT	0.0154611	0.0176488	0.0167336	0.0183603	0.0171224	0.0168045	0.0201403	0.0222441	0.0207202	0.0186958	0.0203808	0.0130603
55500	T	0.00944087	0.00958077	0.0107737	0.0123177	0.0119534	0.0137492	0.012368	0.0120048	0.0153281	0.0133542	0.0169283	0.0145969
56500	NT	0.0116301	0.0146233	0.0121491	0.015339	0.0167994	0.0213876	0.0200051	0.021891	0.0229013	0.0120187	0.021049	0.0261207
56500	T	0.0103986	0.010085	0.0183382	0.0111556	0.0127611	0.0183322	0.019532	0.0229503	0.0178727	0.0133542	0.0177079	0.0199746
57500	NT	0.0197027	0.0211785	0.0158167	0.020452	0.0205146	0.024443	0.0204106	0.017301	0.0184179	0.0240375	0.0212717	0.0207429
57500	T	0.0123142	0.014119	0.0139829	0.0120853	0.0134072	0.014513	0.0165583	0.0141232	0.0182968	0.03205	0.0208262	0.0207429
58500	NT	0.0157348	0.0216828	0.010086	0.015339	0.0134072	0.0106938	0.0176397	0.0151825	0.0175092	0.0213667	0.0183761	0.0161334
58500	T	0.00766215	0.00453826	0.010086	0.00836672	0.0104996	0.00992996	0.01791	0.0165948	0.0170245	0.0173604	0.0233877	0.0215112
59500	NT	0.0191554	0.0252125	0.016046	0.0199872	0.0232607	0.0183322	0.0131791	0.0127109	0.0140558	0.0200312	0.0153691	0.0161334
59500	T	0.0114932	0.0136148	0.0148998	0.0139445	0.0109842	0.00763843	0.0125708	0.0162417	0.0142376	0.016025	0.0157032	0.0122921
60500	NT	0.0127246	0.010085	0.0121491	0.0106908	0.0101765	0.0129853	0.00500128	0.00529622	0.00575561	0.00267083	0.00567988	0.00230477
60500	T	0.00629391	0.00907652	0.00939835	0.00418336	0.00678436	0.00611074	0.00682608	0.00776779	0.00484683	0.00267083	0.00657084	0.00537779
61500	NT	0.0108091	0.0105893	0.0114614	0.0137121	0.00823815	0.0114576	0.00587989	0.00494314	0.00490741	0.00400625	0.00478892	0.00537779
61500	T	0.00930404	0.00705951	0.0107737	0.00883154	0.0101765	0.0122215	0.00371717	0.00388389	0.00321102	0.00400625	0.00467755	0.00153651
62500	NT	0.00643074	0.00806801	0.0144414	0.00650745	0.00646129	0.0106938	0.00500128	0.00353081	0.00563444	0.00267083	0.0041207	0.00768256
62500	T	0.00615709	0.012102	0.0119199	0.00720468	0.00565363	0.0053469	0.00527162	0.00176541	0.00418039	0.00400625	0.00456618	0.00307302
63500	NT	0.0103986	0.0115978	0.0110029	0.0106908	0.00969194	0.00687458	0.00452819	0.00600238	0.00472566	0.00534167	0.00367522	0.00153651
63500	T	0.00752533	0.00857226	0.0142121	0.00581022	0.00613823	0.00687458	0.00412268	0.00353081	0.00399863	0.00133542	0.00478892	0.00537779
64500	NT	0.00547297	0.0136148	0.0119199	0.00883154	0.00581516	0.00763843	0.00608264	0.00529622	0.00605854	0.00267083	0.00701632	0.00768256
64500	T	0.00533614	0.00857226	0.0128368	0.00395095	0.00565363	0.0053469	0.0040551	0.00388389	0.00321102	0.00133542	0.00534577	0.00768256
65500	NT	0.0212077	0.0211785	0.018109	0.0158038	0.0158302	0.0229153	0.0101377	0.0151825	0.0127229	0.0133542	0.0114711	0.00998732
65500	T	0.017103	0.0136148	0.0110029	0.0134797	0.0130841	0.0122215	0.0119625	0.0169479	0.0104207	0.00934792	0.012028	0.00614605
66500	NT	0.00998816	0.00907652	0.0112322	0.0127825	0.0121149	0.0129853	0.0141928	0.00882703	0.0122382	0.0080125	0.0147009	0.0122921
66500	T	0.0246284	0.016136	0.016046	0.0185927	0.0237453	0.0198599	0.0152066	0.0148294	0.0152069	0.0267083	0.0143668	0.0145969
67500	NT	0.00916722	0.0151275	0.0121491	0.010226	0.00743049	0.00687458	0.0128411	0.00918011	0.0114506	0.00934792	0.0155918	0.0138286
67500	T	0.0134088	0.012102	0.0155875	0.00604263	0.00791509	0.0106938	0.0133818	0.0148294	0.0123594	0.0120187	0.0113598	0.0107556
68500	NT	0.0103986	0.0156318	0.0144414	0.00813431	0.0125995	0.0106938	0.00865087	0.0074147	0.0095119	0.0106833	0.0082414	0.00998732
68500	T	0.0120405	0.0110935	0.0119199	0.0109232	0.015184	0.0183322	0.00959706	0.00635546	0.00793668	0.00667708	0.00991195	0.0138286
69500	NT	0.00437837	0.00756376	0.0123783	0.00557782	0.00565363	0.00381921	0.00756951	0.00812087	0.00769434	0.0080125	0.00668221	0.0107556
69500	T	0.00985134	0.00554676	0.00504301	0.00813431	0.00791509	0.00763843	0.00540679	0.00388389	0.00521034	0.0106833	0.00378659	0.00460953
70500	NT	0.0105355	0.012102	0.0110029	0.0130149	0.00969194	0.00840227	0.0121653	0.00918011	0.0117536	0.0186958	0.0130303	0.00768256
70500	T	0.014777	0.0105893	0.0116906	0.0158038	0.0143764	0.0168045	0.0150714	0.017301	0.0139346	0.00934792	0.0128076	0.00921907
71500	NT	0.0110828	0.02017	0.0142121	0.00999359	0.0127611	0.014513	0.0125708	0.0127109	0.0124806	0.0173604	0.015035	0.0145969
71500	T	0.012451	0.018153	0.015129	0.0118529	0.0135687	0.0229153	0.0155445	0.00918011	0.0149646	0.0106833	0.0130303	0.0153651
72500	NT	0.00656756	0.00857226	0.0119199	0.00999359	0.00807662	0.00992996	0.0143956	0.0112986	0.0132076	0.016025	0.0174851	0.0122921
72500	T	0.0109459	0.0105893	0.0119199	0.0106908	0.0103381	0.0114576	0.013517	0.0112986	0.0118747	0.0106833	0.0157032	0.0153651
73500	NT	0.00533614	0.00756376	0.0116906	0.00441577	0.00856122	0.00840227	0.0112191	0.00953319	0.0132682	0.0106833	0.0136985	0.0184381
73500	T	0.0143665	0.0105893	0.0197136	0.0202196	0.0156686	0.0160407	0.0208837	0.0194195	0.0200538	0.0146896	0.0202694	0.0169016
74500	NT	0.0102618	0.0115978	0.0137537	0.00836672	0.0121149	0.00687458	0.0157473	0.0204787	0.0153887	0.0120187	0.0174851	0.0145969
74500	T	0.0142297	0.0126063	0.0165044	0.0134797	0.0132457	0.0137492	0.0195996	0.0208318	0.0207808	0.0240375	0.0213831	0.0238159
75500	NT	0.0135456	0.0156318	0.0153583	0.0127825	0.0117919	0.0183322	0.0135846	0.0123578	0.0153281	0.0146896	0.0190443	0.0122921
75500	T	0.0079358	0.0156318	0.0137537	0.00976118	0.00953041	0.0114576	0.0176397	0.0158887	0.0183574	0.0133542	0.0178192	0.0138286
76500	NT	0.0232601	0.016136	0.0098568	0.0148742	0.0205146	0.0236791	0.0170314	0.0158887	0.0185997	0.0227021	0.0155918	0.0199746
76500	T	0.00766215	0.00958077	0.0123783	0.00836672	0.0103381	0.00992996	0.0175045	0.0141232	0.0187209	0.0200312	0.0174851	0.0176699
77500	NT	0.0139561	0.0105893	0.0148998	0.015339	0.0145379	0.0114576	0.0154769	0.0127109	0.0152675	0.0240375	0.0173738	0.0115238
77500	T	0.0181976	0.0216828	0.0139829	0.0230085	0.0190608	0.0190961	0.0161528	0.0155356	0.0153887	0.0200312	0.0159259	0.0153651
78500	NT	0.0103986	0.0110935	0.0121491	0.00720468	0.00694589	0.00992996	0.0133142	0.0102394	0.0142981	0.0133542	0.0177079	0.0184381
78500	T	0.00820945	0.00857226	0.0098568	0.00650745	0.00743049	0.00458306	0.0130439	0.0127109	0.014177	0.0120187	0.0142554	0.0161334
79500	NT	0.00779898	0.010085	0.0098568	0.00906395	0.00936888	0.0106938	0.0158149	0.0141232	0.0133894	0.0146896	0.0135872	0.0138286
79500	T	0.0117669	0.00806801	0.0192551	0.0125501	0.0153456	0.00916611	0.0208162	0.017301	0.0181756	0.0173604	0.0181533	0.0122921
80500	NT	0.00971452	0.00857226	0.0107737	0.00697227	0.00920734	0.00687458	0.0158825	0.0144763	0.0155098	0.0146896	0.0162601	0.0107556
80500	T	0.0113564	0.00453826	0.0135244	0.00906395	0.00969194	0.00763843	0.0163556	0.0123578	0.0158128	0.0280437	0.0173738	0.0176699
81500	NT	0.0109459	0.0131105	0.0114614	0.0106908	0.00936888	0.0114576	0.0126384	0.0123578	0.0135711	0.0120187	0.015035	0.0169016
81500	T	0.0090304	0.0146233	0.0128368	0.00720468	0.00759202	0.00305537	0.0213568	0.0257749	0.0202355	0.0133542	0.0219399	0.0153651
82500	NT	0.0108091	0.0110935	0.0121491	0.011388	0.010015	0.0168045	0.0161528	0.0151825	0.0224772	0.0333854	0.0174851	0.0207429
82500	T	0.0143665	0.0131105	0.0123783	0.0151066	0.015184	0.0206238	0.0186534	0.0180071	0.0216896	0.0227021	0.0227195	0.0230477
83500	NT	0.0145034	0.0110935	0.0112322	0.0118529	0.0143764	0.00916611	0.014328	0.0165948	0.0150252	0.0120187	0.0174851	0.0153651
83500	T	0.0120405	0.012102	0.0126075	0.0109232	0.0145379	0.0137492	0.0154769	0.0162417	0.0160551	0.0200312	0.0169283	0.0138286
84500	NT	0.0132719	0.00958077	0.0105445	0.0171983	0.0206761	0.0152769	0.00743434	0.00706162	0.00769434	0.0146896	0.00590262	0.00768256
84500	T	0.0103986	0.0110935	0.0167336	0.0104584	0.0109842	0.00916611	0.00689366	0.00670854	0.00714907	0.00534167	0.0063481	0.0069143
85500	NT	0.00328378	0.010085	0.00939835	0.00418336	0.00484597	0.00381921	0.00331166	0.00317773	0.00575561	0.00534167	0.00389796	0.00230477
85500	T	0.00506249	0.00504251	0.00893989	0.00488059	0.00694589	0.00840227	0.00310891	0.00105924	0.00272634	0.00267083	0.00389796	0.00153651
86500	NT	0.0084831	0.012102	0.0119199	0.00813431	0.00775355	0.00992996	0.00838053	0.00812087	0.00842136	0.0080125	0.00779592	0.00998732
86500	T	0.0145034	0.0105893	0.0098568	0.0148742	0.0116303	0.0137492	0.00669091	0.0056493	0.00751258	0.00133542	0.00768455	0.0115238
87500	NT	0.012451	0.012102	0.0139829	0.0127825	0.0127611	0.0137492	0.0143956	0.013064	0.0139346	0.016025	0.0155918	0.0184381
87500	T	0.0181976	0.0196658	0.0107737	0.0178955	0.0203531	0.0221514	0.0158149	0.0141232	0.0145405	0.0146896	0.0154805	0.00998732
88500	NT	0.0125878	0.0151275	0.0121491	0.0162686	0.0190608	0.0221514	0.0219651	0.0208318	0.0230224	0.0307146	0.023165	0.0215112
88500	T	0.0176503	0.0166403	0.0103153	0.0211492	0.0198685	0.014513	0.0202755	0.0190664	0.0203567	0.0240375	0.0219399	0.0261207
89500	NT	0.0131351	0.016136	0.0137537	0.0144094	0.0127611	0.0168045	0.0171666	0.0105924	0.0155098	0.0186958	0.0175965	0.0176699
89500	T	0.0151875	0.0176488	0.0121491	0.0160362	0.0159917	0.014513	0.0189238	0.021891	0.0202961	0.0200312	0.0197125	0.0238159
90500	NT	0.0112196	0.018153	0.0103153	0.015339	0.0108227	0.0175684	0.0129087	0.0120048	0.01139	0.0120187	0.0139213	0.0153651
90500	T	0.0103986	0.00958077	0.0178798	0.0134797	0.0129226	0.00992996	0.0170314	0.0134171	0.016358	0.0200312	0.0198239	0.0161334
91500	NT	0.010125	0.010085	0.00779375	0.00976118	0.0113073	0.00916611	0.0145308	0.0144763	0.0127835	0.0120187	0.0147009	0.0169016
91500	T	0.0140929	0.0126063	0.0116906	0.0181279	0.0134072	0.00840227	0.0164231	0.0116517	0.0147828	0.016025	0.0168169	0.0176699
92500	NT	0.0135456	0.0110935	0.0158167	0.0130149	0.0156686	0.0106938	0.0158825	0.0194195	0.0168427	0.0080125	0.0140326	0.0122921
92500	T	0.0120405	0.0110935	0.0121491	0.0120853	0.0119534	0.00992996	0.0148687	0.0183602	0.014177	0.0133542	0.0159259	0.0138286
93500	NT	0.0128615	0.0115978	0.013066	0.0127825	0.00985347	0.0137492	0.0175045	0.0137702	0.0190844	0.016025	0.0188216	0.0215112
93500	T	0.0128615	0.0126063	0.0123783	0.0137121	0.0138918	0.0114576	0.0155445	0.0120048	0.0149646	0.0133542	0.0177079	0.0161334
94500	NT	0.0129983	0.00907652	0.0114614	0.015339	0.0137303	0.014513	0.0129087	0.0105924	0.0127835	0.0146896	0.0161487	0.0130603
94500	T	0.0131351	0.0126063	0.0139829	0.0162686	0.0182532	0.0190961	0.0129087	0.0137702	0.0129047	0.016025	0.011137	0.0161334
95500	NT	0.0105355	0.0146233	0.0103153	0.0116204	0.0109842	0.0160407	0.0085157	0.00847395	0.00811844	0.0106833	0.0125848	0.00998732
95500	T	0.00738851	0.00655526	0.010086	0.00883154	0.00856122	0.0106938	0.00946189	0.00776779	0.0102389	0.0120187	0.00890962	0.00998732
96500	NT	0.00889357	0.0126063	0.0128368	0.00673986	0.00791509	0.0053469	0.00838053	0.0123578	0.00926956	0.00400625	0.00690495	0.00768256
96500	T	0.0127246	0.0156318	0.0114614	0.0162686	0.0159917	0.0122215	0.00615023	0.00635546	0.00648263	0.00667708	0.00679358	0.00614605
97500	NT	0.0139561	0.0105893	0.0128368	0.0132473	0.0142148	0.00992996	0.00729917	0.0056493	0.00914839	0.00934792	0.00868688	0.0130603
97500	T	0.00861992	0.00605101	0.00939835	0.005113	0.00888428	0.0106938	0.00669091	0.0056493	0.00763375	0.00400625	0.00857551	0.00921907
98500	NT	0.0180608	0.0206743	0.0139829	0.0199872	0.0140533	0.0137492	0.00662332	0.00635546	0.00854253	0	0.00723907	0.00845081
98500	T	0.0119037	0.012102	0.0126075	0.00906395	0.0108227	0.0106938	0.00594747	0.00635546	0.00696732	0.00400625	0.00512303	0.00768256
99500	NT	0.00697803	0.00655526	0.0114614	0.00488059	0.00678436	0.00381921	0.00486611	0.00529622	0.00563444	0.00667708	0.00389796	0.00384128
99500	T	0.00944087	0.00705951	0.00825221	0.0079019	0.00726896	0.00381921	0.00412268	0.00282465	0.00284751	0.00267083	0.00389796	0.00230477
100500	NT	0.00738851	0.00605101	0.0114614	0.00418336	0.00613823	0.00687458	0.00324408	0.00423697	0.00430156	0.00267083	0.003007	0.00307302
100500	T	0.00355743	0.00403401	0.0098568	0.00534541	0.00436137	0.00687458	0.00324408	0.00211849	0.00296868	0.00400625	0.0022274	0.000768256
101500	NT	0.00478885	0.00705951	0.0119199	0.00464818	0.0054921	0.00840227	0.00398751	0.00211849	0.00478624	0.00133542	0.00356385	0.00153651
101500	T	0.00355743	0.00504251	0.0098568	0.00278891	0.00403831	0.00763843	0.00236547	0.00247157	0.00357454	0.00133542	0.00289563	0.00384128
102500	NT	0.00711486	0.00705951	0.0112322	0.00813431	0.00839968	0.0122215	0.00520404	0.0056493	0.00624029	0.0080125	0.00545714	0.00460953
102500	T	0.00643074	0.00705951	0.00802298	0.00395095	0.00484597	0.00840227	0.00513645	0.00423697	0.00442273	0.00267083	0.00434344	0.00460953
103500	NT	0.0079358	0.0131105	0.0103153	0.011388	0.00839968	0.0122215	0.0076371	0.00882703	0.00866371	0.00267083	0.00835277	0.00845081
103500	T	0.00738851	0.00504251	0.0114614	0.00813431	0.00953041	0.0114576	0.00527162	0.00706162	0.00684614	0.00133542	0.00612536	0.0069143
104500	NT	0.0188817	0.0166403	0.0174213	0.0213816	0.0203531	0.0183322	0.00932672	0.00988627	0.0101178	0.00934792	0.00768455	0.0069143
104500	T	0.00971452	0.0105893	0.0114614	0.0109232	0.00920734	0.014513	0.0062854	0.00494314	0.00884546	0.00400625	0.00690495	0.0069143
105500	NT	0.00656756	0.00655526	0.0116906	0.00813431	0.00953041	0.00992996	0.00817778	0.0056493	0.00751258	0.0133542	0.00623673	0.00845081
105500	T	0.0116301	0.0115978	0.0107737	0.0104584	0.0117919	0.00992996	0.00709642	0.00635546	0.00636146	0.00133542	0.00590262	0.00537779
106500	NT	0.0131351	0.0105893	0.0132952	0.00604263	0.00678436	0.0114576	0.00905638	0.0120048	0.0109054	0.00667708	0.0102461	0.0107556
106500	T	0.00766215	0.00504251	0.00962757	0.00836672	0.00969194	0.00687458	0.00898879	0.0074147	0.00854253	0.00667708	0.00790729	0.00998732
107500	NT	0.00656756	0.0136148	0.0139829	0.00557782	0.00839968	0.00840227	0.0137873	0.0112986	0.0135105	0.0146896	0.0142554	0.0115238
107500	T	0.00738851	0.0146233	0.0137537	0.00859913	0.010015	0.00687458	0.0122329	0.0127109	0.0117536	0.00667708	0.0142554	0.0122921
108500	NT	0.017103	0.02017	0.0153583	0.0211492	0.0235837	0.0206238	0.0199376	0.0208318	0.0204173	0.0200312	0.0177079	0.0238159
108500	T	0.0136824	0.0146233	0.0155875	0.0141769	0.0138918	0.0168045	0.0166935	0.0183602	0.0207202	0.0267083	0.0199353	0.00921907
109500	NT	0.0110828	0.0151275	0.0132952	0.0130149	0.0137303	0.0106938	0.0154094	0.0201256	0.0184785	0.0213667	0.0185988	0.0184381
109500	T	0.0112196	0.0131105	0.0098568	0.00952877	0.0101765	0.00992996	0.0175721	0.021538	0.0175698	0.0133542	0.0161487	0.0161334
110500	NT	0.0220287	0.0236998	0.0121491	0.0155714	0.0214838	0.0137492	0.0165583	0.0176541	0.0185391	0.0173604	0.0162601	0.0176699
110500	T	0.00875675	0.0115978	0.0112322	0.0127825	0.0127611	0.0129853	0.0185859	0.017301	0.0202961	0.0146896	0.0198239	0.0184381
111500	NT	0.0110828	0.012102	0.0165044	0.0125501	0.00936888	0.014513	0.0189914	0.0197725	0.0164186	0.0186958	0.0206035	0.0192064
111500	T	0.017103	0.0136148	0.0148998	0.0130149	0.0130841	0.014513	0.0202079	0.021891	0.019145	0.0267083	0.0208262	0.0222794
112500	NT	0.0123142	0.0105893	0.0123783	0.0141769	0.0153456	0.0122215	0.0164907	0.0148294	0.0178727	0.0186958	0.0175965	0.0138286
112500	T	0.017924	0.0156318	0.0169629	0.0139445	0.0135687	0.014513	0.0211541	0.0194195	0.0233859	0.0253729	0.0227195	0.0307302
113500	NT	0.0109459	0.0115978	0.013066	0.0137121	0.0142148	0.0160407	0.0191265	0.0222441	0.0225983	0.0240375	0.0211603	0.0253524
113500	T	0.0109459	0.010085	0.0116906	0.00836672	0.0134072	0.0114576	0.0183831	0.0197725	0.0224166	0.0253729	0.0191557	0.0238159
114500	NT	0.0158716	0.0171445	0.0135244	0.0104584	0.0171224	0.00992996	0.014328	0.0151825	0.017388	0.0146896	0.0163714	0.0138286
114500	T	0.0108091	0.014119	0.0128368	0.0118529	0.014861	0.00916611	0.0172342	0.0180071	0.0157522	0.0146896	0.0175965	0.0199746
115500	NT	0.00766215	0.0115978	0.0137537	0.0144094	0.0121149	0.00305537	0.00878604	0.0169479	0.0102995	0.00934792	0.0106915	0.00845081
115500	T	0.0108091	0.00958077	0.0135244	0.0104584	0.00904581	0.00687458	0.00892121	0.0127109	0.0102389	0.00934792	0.0104688	0.00921907
116500	NT	0.0139561	0.0115978	0.0176506	0.0130149	0.00953041	0.0129853	0.00979981	0.00918011	0.0100572	0.0146896	0.00868688	0.0115238
116500	T	0.00930404	0.00806801	0.013066	0.011388	0.00872275	0.0106938	0.0076371	0.00635546	0.00981483	0.0080125	0.0082414	0.0115238
117500	NT	0.0151875	0.0176488	0.0139829	0.0183603	0.0156686	0.0122215	0.0141928	0.017301	0.0196297	0.0133542	0.0147009	0.0115238
117500	T	0.0113564	0.012102	0.0114614	0.00952877	0.00856122	0.0168045	0.0155445	0.0137702	0.0162975	0.0146896	0.0160373	0.0145969
118500	NT	0.0136824	0.010085	0.0110029	0.0120853	0.0132457	0.0137492	0.0179776	0.017301	0.020599	0.0186958	0.020158	0.0276572
118500	T	0.0169662	0.0126063	0.015129	0.0178955	0.017284	0.0183322	0.016288	0.0148294	0.0181756	0.0240375	0.0169283	0.0245842
119500	NT	0.00875675	0.014119	0.00710607	0.00836672	0.0116303	0.00916611	0.00993498	0.0141232	0.0115718	0.0120187	0.0136985	0.0115238
119500	T	0.0114932	0.014119	0.0167336	0.00697227	0.00904581	0.00763843	0.0137197	0.0144763	0.0160551	0.00934792	0.0122507	0.0145969
120500	NT	0.00697803	0.00605101	0.0119199	0.00813431	0.00872275	0.0114576	0.0124356	0.0123578	0.0132682	0.00934792	0.012028	0.0130603
120500	T	0.0184713	0.014119	0.0165044	0.0251002	0.0166378	0.0190961	0.018721	0.0187133	0.0178727	0.0200312	0.0153691	0.0122921
121500	NT	0.00944087	0.0151275	0.00962757	0.0120853	0.0129226	0.0198599	0.016288	0.0151825	0.0162975	0.0106833	0.0153691	0.0153651
121500	T	0.00834627	0.016136	0.0176506	0.00906395	0.0119534	0.014513	0.0160176	0.0116517	0.0157522	0.0173604	0.0173738	0.0192064
122500	NT	0.00533614	0.00504251	0.00802298	0.005113	0.00823815	0.00992996	0.00858328	0.00459006	0.0078761	0.0080125	0.00735044	0.0069143
122500	T	0.00383108	0.00302551	0.00595993	0.00673986	0.00613823	0.00458306	0.00946189	0.0074147	0.00714907	0.0106833	0.0093551	0.0069143
123500	NT	0.0146402	0.0115978	0.00802298	0.0181279	0.0187378	0.0168045	0.0160176	0.0137702	0.0183574	0.0120187	0.0175965	0.0199746
123500	T	0.0121774	0.0156318	0.00802298	0.00743709	0.00920734	0.0152769	0.0145308	0.00882703	0.0155704	0.0146896	0.0170396	0.0161334
124500	NT	0.0127246	0.0191615	0.00893989	0.0181279	0.0174455	0.0114576	0.0213568	0.0278934	0.0242341	0.0280437	0.0217172	0.0322667
124500	T	0.012451	0.00554676	0.0103153	0.00813431	0.00985347	0.0175684	0.0218299	0.0250688	0.0225378	0.0253729	0.0208262	0.0192064
125500	NT	0.0243547	0.024204	0.0139829	0.0311428	0.0245529	0.0190961	0.0262905	0.021538	0.0295657	0.03205	0.0234991	0.0207429
125500	T	0.0105355	0.0115978	0.00871066	0.00929636	0.0122765	0.0122215	0.021492	0.0293057	0.0244765	0.0427333	0.0236105	0.0192064
126500	NT	0.0183344	0.0171445	0.0128368	0.0269594	0.0266528	0.0168045	0.0259526	0.0225972	0.0339884	0.0427333	0.0268402	0.0338032
126500	T	0.0113564	0.0105893	0.0126075	0.0111556	0.0137303	0.00611074	0.0206134	0.0190664	0.023083	0.0267083	0.0221627	0.0261207
127500	NT	0.0317432	0.024204	0.0142121	0.0276567	0.0232607	0.029026	0.0253443	0.0250688	0.0276269	0.0240375	0.0263947	0.0222794
127500	T	0.0128615	0.014119	0.0148998	0.0169659	0.0156686	0.0190961	0.0224382	0.0211849	0.0276875	0.0293792	0.0248356	0.0215112
128500	NT	0.0109459	0.00806801	0.0103153	0.0123177	0.0101765	0.0114576	0.0231816	0.0250688	0.0258699	0.0227021	0.0233877	0.0261207
128500	T	0.0136824	0.0126063	0.0121491	0.00883154	0.0161532	0.0122215	0.0252092	0.0225972	0.0263546	0.0200312	0.022274	0.0261207
129500	NT	0.0139561	0.0171445	0.00618915	0.0137121	0.0143764	0.00916611	0.0227761	0.0229503	0.0268999	0.0280437	0.0221627	0.0199746
129500	T	0.0145034	0.00907652	0.0142121	0.0144094	0.0203531	0.0160407	0.0320353	0.0328365	0.0346548	0.0253729	0.0269516	0.029962
130500	NT	0.0135456	0.00958077	0.0119199	0.0139445	0.0150225	0.0175684	0.0181803	0.0208318	0.0216896	0.016025	0.0162601	0.0215112
130500	T	0.00875675	0.00705951	0.013066	0.0123177	0.0117919	0.0122215	0.0208837	0.0211849	0.0203567	0.0186958	0.0216058	0.0115238
131500	NT	0.0129983	0.0115978	0.0126075	0.0109232	0.0127611	0.0129853	0.0204782	0.0180071	0.0249612	0.0186958	0.021049	0.0192064
131500	T	0.0169662	0.0186573	0.010086	0.016501	0.0211607	0.014513	0.0176397	0.0187133	0.0178727	0.0120187	0.0207149	0.0276572
132500	NT	0.017103	0.0136148	0.00733529	0.0160362	0.0155071	0.0129853	0.0126384	0.0141232	0.0126018	0.00534167	0.0140326	0.00921907
132500	T	0.00656756	0.010085	0.00893989	0.00836672	0.0117919	0.0168045	0.010746	0.00882703	0.0106024	0.0080125	0.0125848	0.00768256
133500	NT	0	0	0	0	0	0	0	0	0	0	0	0
133500	T	0	0	0	0	0	0	0	0	0	0	0	0
134500	NT	0.00985134	0.0131105	0.0103153	0.0134797	0.0125995	0.0122215	0.00655574	0.00282465	0.00720966	0.0106833	0.00400933	0.00537779
134500	T	0.00985134	0.00756376	0.00664761	0.00929636	0.00969194	0.0137492	0.00486611	0.00529622	0.00557385	0.00934792	0.00657084	0.0069143
135500	NT	0.00478885	0.00554676	0.0110029	0.00627504	0.00419984	0.000763843	0.00587989	0.00494314	0.00739141	0.00667708	0.00556851	0.00614605
135500	T	0.00697803	0.00958077	0.0112322	0.00743709	0.00678436	0.0114576	0.00540679	0.00423697	0.00624029	0.00267083	0.00467755	0.00845081
136500	NT	0.00273648	0.00504251	0.00916912	0.00464818	0.00274605	0.00458306	0.00452819	0.00247157	0.00714907	0.00534167	0.00311837	0.00384128
136500	T	0.00355743	0.00554676	0.00939835	0.00232409	0.00274605	0.0053469	0.00256823	0.00317773	0.00296868	0.00400625	0.00200466	0.00307302
137500	NT	0.0045152	0.00605101	0.0116906	0.00371854	0.00533057	0.00458306	0.00533921	0.00247157	0.00714907	0.00667708	0.00645947	0.00768256
137500	T	0.00519932	0.00857226	0.00939835	0.00441577	0.00371524	0.00381921	0.00459577	0.0056493	0.00393805	0.00133542	0.00367522	0.00614605
138500	NT	0.012451	0.0136148	0.0153583	0.0162686	0.0169609	0.0183322	0.0121653	0.0102394	0.0139952	0.0133542	0.0126962	0.0161334
138500	T	0.0090304	0.00605101	0.00893989	0.00859913	0.00807662	0.00840227	0.00925913	0.00988627	0.0107236	0.0120187	0.00902099	0.00614605
139500	NT	0.0169662	0.0206743	0.010086	0.0199872	0.0213223	0.0198599	0.0170314	0.0204787	0.0196902	0.0146896	0.0124735	0.0238159
139500	T	0.00916722	0.00605101	0.0116906	0.0123177	0.00888428	0.0106938	0.0160176	0.0162417	0.0179333	0.0106833	0.0144781	0.0107556
140500	NT	0.0127246	0.0136148	0.0112322	0.0146418	0.0129226	0.014513	0.0195996	0.0229503	0.0245371	0.0227021	0.0188216	0.0161334
140500	T	0.0120405	0.00655526	0.0107737	0.0176631	0.0111457	0.00916611	0.0171666	0.0204787	0.0178121	0.0213667	0.0200466	0.0161334
141500	NT	0.0157348	0.0126063	0.0123783	0.0116204	0.0142148	0.00916611	0.0160852	0.0116517	0.0180544	0.0173604	0.0154805	0.0199746
141500	T	0.0125878	0.0136148	0.0119199	0.011388	0.0137303	0.0122215	0.016288	0.0176541	0.0175092	0.016025	0.0189329	0.0192064
142500	NT	0.00177871	0.000504251	0.000687684	0.000232409	0.00129226	0.00152769	0.00121653	0.00105924	0.00139346	0.00133542	0.00144781	0.00153651
142500	T	0.00136824	0.002017	0.00183382	0	0.000484597	0	0.00202755	0.00141232	0.00151463	0.00133542	0.00144781	0.00230477
143500	NT	0.00287331	0.00554676	0.0057307	0.00464818	0.00452291	0.00229153	0.00520404	0.0056493	0.00648263	0.0080125	0.00601399	0.00614605
143500	T	0.0079358	0.00403401	0.00481379	0.00302132	0.00581516	0.0053469	0.00466336	0.00353081	0.00418039	0.00267083	0.00334111	0.00230477
144500	NT	0.00930404	0.0126063	0.0135244	0.0079019	0.0111457	0.0106938	0.0125032	0.013064	0.016358	0.0133542	0.0116939	0.0138286
144500	T	0.0102618	0.012102	0.0126075	0.0132473	0.0116303	0.00916611	0.0125032	0.0120048	0.0130259	0.0080125	0.0135872	0.0138286
145500	NT	0.0123142	0.0171445	0.0112322	0.0120853	0.0122765	0.0122215	0.015139	0.0148294	0.0155704	0.0186958	0.0159259	0.0115238
145500	T	0.00725168	0.00958077	0.0128368	0.00650745	0.00710742	0.00992996	0.0173693	0.0151825	0.0184179	0.0186958	0.0185988	0.0161334
146500	NT	0.0079358	0.00605101	0.0105445	0.00906395	0.0103381	0.0106938	0.00946189	0.0123578	0.01242	0.0186958	0.0113598	0.00998732
146500	T	0.0131351	0.00705951	0.0139829	0.0116204	0.0113073	0.0137492	0.011557	0.013064	0.0125412	0.0146896	0.0122507	0.0115238
147500	NT	0.0103986	0.00806801	0.0116906	0.00952877	0.00807662	0.0137492	0.00905638	0.0074147	0.0109659	0.00934792	0.00712769	0.00921907
147500	T	0.00670438	0.010085	0.0132952	0.00813431	0.00936888	0.00840227	0.00932672	0.00670854	0.00872429	0.00534167	0.00946647	0.0069143
148500	NT	0.00820945	0.00958077	0.00962757	0.00743709	0.00920734	0.00916611	0.0120301	0.0134171	0.0144193	0.0120187	0.0114711	0.0145969
148500	T	0.0108091	0.00958077	0.0105445	0.0104584	0.0113073	0.00611074	0.0118274	0.00882703	0.0118747	0.00934792	0.0104688	0.0153651
149500	NT	0.0120405	0.00907652	0.00871066	0.00883154	0.0113073	0.0053469	0.0146659	0.0144763	0.014177	0.016025	0.0144781	0.00921907
149500	T	0.00916722	0.0126063	0.0206305	0.0137121	0.0161532	0.014513	0.0177748	0.0162417	0.0189632	0.00934792	0.018042	0.0169016
150500	NT	0.00998816	0.00806801	0.0126075	0.0106908	0.0114688	0.014513	0.0149363	0.0127109	0.0161763	0.0120187	0.0169283	0.0145969
150500	T	0.0105355	0.0110935	0.0158167	0.00813431	0.00807662	0.00840227	0.0163556	0.0201256	0.0174486	0.0173604	0.0178192	0.0192064
151500	NT	0.0103986	0.00806801	0.0121491	0.00952877	0.00888428	0.0106938	0.0154094	0.0165948	0.0196902	0.0200312	0.0192671	0.00845081
151500	T	0.0113564	0.0105893	0.0155875	0.0127825	0.0117919	0.0053469	0.0169638	0.0155356	0.0197508	0.0186958	0.0178192	0.0161334
152500	NT	0.0108091	0.0131105	0.0107737	0.00999359	0.0125995	0.0183322	0.0172342	0.0222441	0.0203567	0.0293792	0.0158146	0.0176699
152500	T	0.0116301	0.0105893	0.013066	0.0132473	0.0130841	0.0114576	0.0205458	0.017301	0.0228407	0.0106833	0.0202694	0.0184381
153500	NT	0.014777	0.016136	0.0167336	0.0144094	0.0146994	0.0106938	0.0216948	0.0229503	0.0218107	0.0293792	0.0233877	0.0215112
153500	T	0.012451	0.014119	0.0107737	0.00999359	0.0122765	0.014513	0.0196672	0.0144763	0.0225983	0.0213667	0.0220513	0.0253524
154500	NT	0.0129983	0.0110935	0.0190259	0.015339	0.0167994	0.0106938	0.023452	0.0247157	0.0270211	0.0227021	0.0193784	0.0353398
154500	T	0.0176503	0.0146233	0.0116906	0.0181279	0.0197069	0.0221514	0.018721	0.0162417	0.0190844	0.0186958	0.0172624	0.0176699
155500	NT	0.0079358	0.012102	0.013066	0.011388	0.0125995	0.00992996	0.0235196	0.0257749	0.0256882	0.0280437	0.0233877	0.0284255
155500	T	0.0135456	0.0136148	0.0132952	0.0167334	0.0140533	0.0137492	0.0183831	0.0208318	0.0266576	0.016025	0.0237219	0.0238159
156500	NT	0.0206605	0.0206743	0.0103153	0.0260298	0.022453	0.0175684	0.0250064	0.0275403	0.0253247	0.03205	0.0213831	0.0199746
156500	T	0.0121774	0.00705951	0.0144414	0.0141769	0.0142148	0.0114576	0.0184507	0.0197725	0.0256882	0.0213667	0.0223854	0.0238159
157500	NT	0.0173767	0.018153	0.0135244	0.015339	0.0179301	0.00916611	0.0229113	0.0243626	0.0299897	0.0440687	0.0218286	0.0215112
157500	T	0.00957769	0.010085	0.00893989	0.00929636	0.0114688	0.0137492	0.0217623	0.021538	0.0259305	0.0173604	0.0229423	0.0245842
158500	NT	0.0270912	0.0226913	0.0137537	0.0232409	0.0234222	0.0213876	0.0224382	0.0257749	0.0339278	0.016025	0.0258379	0.0245842
158500	T	0.0113564	0.012102	0.0128368	0.0104584	0.0114688	0.0114576	0.0225734	0.0190664	0.0205384	0.0186958	0.0211603	0.0169016
159500	NT	0.0114932	0.0126063	0.0135244	0.0188251	0.0171224	0.00840227	0.01987	0.0233034	0.0262335	0.0173604	0.0207149	0.0230477
159500	T	0.0136824	0.0166403	0.0126075	0.0174307	0.0137303	0.0152769	0.0200727	0.021891	0.0259305	0.0227021	0.021049	0.0207429
160500	NT	0.0216182	0.0216828	0.0155875	0.0232409	0.0234222	0.014513	0.012368	0.0109455	0.0175092	0.0200312	0.0118052	0.0130603
160500	T	0.0084831	0.0105893	0.0103153	0.00720468	0.00969194	0.0114576	0.0123005	0.0102394	0.0137529	0.0133542	0.00890962	0.00768256
161500	NT	0.00328378	0.00756376	0.0128368	0.00395095	0.0050075	0.000763843	0.00675849	0.00529622	0.0130259	0.00534167	0.00623673	0.0130603
161500	T	0.00410473	0.00302551	0.00595993	0.000929636	0.00209992	0.00381921	0.00277098	0.00353081	0.0041198	0.00133542	0.00322974	0.00537779
162500	NT	0.0136824	0.0176488	0.0121491	0.00952877	0.0169609	0.00992996	0.00979981	0.0123578	0.0134499	0.00667708	0.00980058	0.00845081
162500	T	0.0164189	0.0146233	0.0119199	0.0185927	0.015184	0.014513	0.00831295	0.00600238	0.0113295	0.0133542	0.00768455	0.00921907
163500	NT	0.00738851	0.00857226	0.0112322	0.0079019	0.00581516	0.0122215	0.00811019	0.00706162	0.0130259	0.00534167	0.0063481	0.00768256
163500	T	0.0103986	0.012102	0.0132952	0.0146418	0.0125995	0.00763843	0.00824536	0.00776779	0.0102389	0.00934792	0.00612536	0.00230477
164500	NT	0.00424155	0.00403401	0.00550147	0.00557782	0.00484597	0.00305537	0.00398751	0.00317773	0.00684614	0.00267083	0.00289563	0.00307302
164500	T	0.0039679	0.002017	0.00871066	0.00302132	0.00290758	0.00763843	0.00277098	0.00353081	0.00575561	0.00133542	0.0041207	0.00230477
165500	NT	0.00383108	0.00453826	0.00779375	0.00232409	0.00242299	0.00229153	0.00344683	0.00247157	0.00551327	0.00400625	0.00289563	0.00384128
165500	T	0.0034206	0.00655526	0.00618915	0.00278891	0.00371524	0.00687458	0.00317649	0.00247157	0.00339278	0.00534167	0.00256152	0.00307302
166500	NT	0.00697803	0.00907652	0.0135244	0.005113	0.00581516	0.00611074	0.00885362	0.00882703	0.0157522	0.00667708	0.00768455	0.0069143
166500	T	0.00752533	0.00958077	0.00939835	0.011388	0.00936888	0.0053469	0.00770468	0.00494314	0.0101783	0.0080125	0.00701632	0.00768256
167500	NT	0.0135456	0.0131105	0.0110029	0.0148742	0.0145379	0.014513	0.0129763	0.0144763	0.0193267	0.0133542	0.0122507	0.0145969
167500	T	0.0106723	0.0105893	0.0132952	0.00952877	0.00953041	0.0137492	0.0156121	0.0112986	0.0151463	0.0120187	0.0112484	0.0130603
168500	NT	0.0138192	0.014119	0.0132952	0.0134797	0.0125995	0.0114576	0.0156797	0.0137702	0.0196902	0.0120187	0.018042	0.0192064
168500	T	0.0120405	0.0110935	0.0114614	0.00999359	0.0119534	0.00458306	0.0201403	0.0211849	0.0167216	0.016025	0.0165942	0.0184381
169500	NT	0.0119037	0.0146233	0.0148998	0.0169659	0.014861	0.0106938	0.0186534	0.021538	0.0250218	0.0240375	0.021049	0.0169016
169500	T	0.0157348	0.012102	0.0137537	0.0127825	0.0132457	0.0160407	0.0189914	0.0176541	0.0189026	0.016025	0.018042	0.0230477
170500	NT	0.0244915	0.0226913	0.013066	0.0202196	0.0222915	0.0183322	0.0201403	0.021891	0.0256882	0.0267083	0.0221627	0.0138286
170500	T	0.0123142	0.00857226	0.0107737	0.00929636	0.00969194	0.00763843	0.0183155	0.0187133	0.0177515	0.0146896	0.0155918	0.0184381
171500	NT	0.0190186	0.0131105	0.0158167	0.0141769	0.0153456	0.0183322	0.0210189	0.021891	0.0243553	0.0200312	0.0189329	0.0222794
171500	T	0.00820945	0.00504251	0.0107737	0.00697227	0.00936888	0.0106938	0.0141928	0.0123578	0.0164792	0.0307146	0.0157032	0.0184381
172500	NT	0.00711486	0.00352976	0.010086	0.00859913	0.00613823	0.00687458	0.0199376	0.0208318	0.0258699	0.0133542	0.0203808	0.0176699
172500	T	0.012451	0.0146233	0.0112322	0.0155714	0.0169609	0.0122215	0.01987	0.0211849	0.0202355	0.0373917	0.0192671	0.0245842
173500	NT	0.0151875	0.010085	0.0121491	0.0162686	0.0180916	0.0137492	0.0198024	0.0194195	0.0267181	0.0200312	0.0221627	0.0268889
173500	T	0.00834627	0.00605101	0.00779375	0.0155714	0.0121149	0.0114576	0.0178424	0.0148294	0.018115	0.0120187	0.0162601	0.0207429
174500	NT	0.00998816	0.0131105	0.013066	0.00952877	0.0158302	0.0160407	0.0200051	0.0197725	0.0270211	0.0253729	0.0236105	0.0199746
174500	T	0.00957769	0.0131105	0.0137537	0.0106908	0.00888428	0.00687458	0.0162204	0.0162417	0.0175698	0.0186958	0.0181533	0.0115238
175500	NT	0.0161453	0.0126063	0.0119199	0.0151066	0.0169609	0.0183322	0.0237223	0.0257749	0.0308379	0.0173604	0.0250583	0.0245842
175500	T	0.00834627	0.00655526	0.0139829	0.0106908	0.0113073	0.00916611	0.0207486	0.0268342	0.0255064	0.0186958	0.0236105	0.0345715
176500	NT	0.00916722	0.0151275	0.0112322	0.0141769	0.0167994	0.0122215	0.017099	0.0162417	0.0256276	0.016025	0.0230536	0.0153651
176500	T	0.0139561	0.0110935	0.021089	0.0185927	0.0161532	0.0190961	0.0265609	0.0243626	0.0310803	0.0387271	0.025281	0.0230477
177500	NT	0.0180608	0.0186573	0.0135244	0.0220789	0.0214838	0.0213876	0.0233844	0.0190664	0.0290204	0.0253729	0.0257265	0.0215112
177500	T	0.0110828	0.012102	0.0148998	0.0120853	0.0106611	0.0122215	0.0210865	0.0243626	0.026294	0.0213667	0.022274	0.0314985
178500	NT	0.0110828	0.010085	0.0139829	0.010226	0.0138918	0.0206238	0.0254119	0.0240095	0.0313832	0.0347208	0.0294017	0.036108
178500	T	0.00916722	0.0136148	0.013066	0.00836672	0.00662283	0.00840227	0.0206134	0.013064	0.0212655	0.0213667	0.0196012	0.0184381
179500	NT	0.0231233	0.0226913	0.0148998	0.0195224	0.0208377	0.0213876	0.0241954	0.034602	0.0293839	0.0360562	0.0260606	0.0307302
179500	T	0.0145034	0.0151275	0.0098568	0.0137121	0.0135687	0.00840227	0.0209513	0.0243626	0.0230224	0.0307146	0.0267289	0.029962
180500	NT	0.0203868	0.0186573	0.0144414	0.021614	0.0216453	0.0252068	0.0235871	0.0282465	0.0277481	0.0293792	0.0236105	0.0238159
180500	T	0.0153243	0.018153	0.0135244	0.0209168	0.0137303	0.0190961	0.0236547	0.0183602	0.0257488	0.0227021	0.0237219	0.0153651
181500	NT	0.0158716	0.0151275	0.0114614	0.0109232	0.0106611	0.014513	0.0183155	0.0169479	0.0236889	0.0227021	0.023165	0.0230477
181500	T	0.0121774	0.00907652	0.0114614	0.0178955	0.0121149	0.014513	0.0206134	0.0169479	0.0203567	0.0240375	0.0230536	0.0230477
182500	NT	0.0106723	0.00958077	0.0142121	0.0120853	0.010015	0.014513	0.020681	0.0197725	0.0260517	0.0213667	0.0228309	0.0169016
182500	T	0.0114932	0.00857226	0.0135244	0.00836672	0.0119534	0.0122215	0.0235196	0.0236564	0.0235071	0.0293792	0.0212717	0.0253524
183500	NT	0.0164189	0.014119	0.0121491	0.0197548	0.014861	0.0198599	0.0222354	0.0236564	0.0271422	0.0213667	0.0223854	0.0276572
183500	T	0.0119037	0.0110935	0.0137537	0.0146418	0.0174455	0.0152769	0.0209513	0.0211849	0.0213866	0.0307146	0.0216058	0.0245842
184500	NT	0.0157348	0.0196658	0.0142121	0.0139445	0.0167994	0.0175684	0.0261554	0.0331896	0.0295657	0.0227021	0.0243901	0.0199746
184500	T	0.0125878	0.00907652	0.0098568	0.00604263	0.0109842	0.0137492	0.0214244	0.0247157	0.0250823	0.03205	0.0212717	0.0199746
185500	NT	0.0106723	0.0105893	0.0158167	0.0123177	0.0130841	0.0160407	0.0209513	0.0271872	0.0268393	0.03205	0.0224968	0.0230477
185500	T	0.0116301	0.0115978	0.0114614	0.0120853	0.0137303	0.014513	0.019532	0.0201256	0.021629	0.0200312	0.0179306	0.0276572
186500	NT	0.0142297	0.0176488	0.0119199	0.0195224	0.0169609	0.0168045	0.0215596	0.0194195	0.024113	0.0253729	0.0199353	0.0314985
186500	T	0.0153243	0.0156318	0.0119199	0.00883154	0.0155071	0.014513	0.0172342	0.0176541	0.020599	0.0200312	0.0206035	0.0192064
187500	NT	0.015598	0.0196658	0.0187967	0.0146418	0.0177686	0.0274983	0.0275746	0.0264811	0.0341701	0.0373917	0.0281767	0.0353398
187500	T	0.0138192	0.0126063	0.00641838	0.0118529	0.0129226	0.014513	0.0198024	0.017301	0.0225378	0.0227021	0.0230536	0.0199746
188500	NT	0.0112196	0.0176488	0.0126075	0.015339	0.0166378	0.0129853	0.0250064	0.0307181	0.0325949	0.0240375	0.0287335	0.0253524
188500	T	0.0151875	0.0136148	0.00733529	0.016501	0.0158302	0.0114576	0.0185859	0.0180071	0.0198114	0.0120187	0.0199353	0.0184381
189500	NT	0.0168294	0.0176488	0.0144414	0.0132473	0.0138918	0.0122215	0.0253443	0.0236564	0.0292021	0.0240375	0.0273971	0.0276572
189500	T	0.0151875	0.016136	0.0146706	0.0134797	0.0135687	0.0114576	0.0254119	0.030365	0.0276269	0.0307146	0.0245015	0.0268889
190500	NT	0.00752533	0.00806801	0.00962757	0.00673986	0.00872275	0.0129853	0.0165583	0.0162417	0.0196297	0.0133542	0.0178192	0.0222794
190500	T	0.0145034	0.0146233	0.0116906	0.0134797	0.0174455	0.00916611	0.0190589	0.0225972	0.0230224	0.0253729	0.0217172	0.0276572
191500	NT	0.00820945	0.00655526	0.013066	0.00836672	0.00969194	0.00458306	0.0168962	0.0183602	0.0221137	0.0227021	0.0174851	0.0138286
191500	T	0.00588344	0.00756376	0.00825221	0.010226	0.00936888	0.00916611	0.0191265	0.0183602	0.0204173	0.0186958	0.0179306	0.0207429
192500	NT	0.0132719	0.0176488	0.015129	0.0167334	0.0185762	0.0190961	0.0197348	0.0233034	0.0242947	0.0293792	0.0213831	0.0176699
192500	T	0.010125	0.00958077	0.00939835	0.0079019	0.0125995	0.0160407	0.0145983	0.0151825	0.0178727	0.0227021	0.0159259	0.0122921
193500	NT	0.0140929	0.0110935	0.0114614	0.0109232	0.0101765	0.0114576	0.0229789	0.021891	0.0239312	0.0173604	0.0260606	0.0176699
193500	T	0.0160084	0.02017	0.0119199	0.0199872	0.0188993	0.014513	0.0199376	0.0165948	0.0202961	0.0186958	0.0162601	0.0230477
194500	NT	0.0129983	0.0151275	0.0146706	0.0125501	0.015184	0.0137492	0.0231816	0.0278934	0.0257488	0.0280437	0.0263947	0.0291937
194500	T	0.0190186	0.0151275	0.0128368	0.0158038	0.0198685	0.0168045	0.0221003	0.0257749	0.0272028	0.0173604	0.0206035	0.0192064
195500	NT	0.0105355	0.00756376	0.0107737	0.00906395	0.0137303	0.0106938	0.0233168	0.0222441	0.0279298	0.0267083	0.0246128	0.0230477
195500	T	0.0173767	0.0136148	0.0139829	0.020452	0.0203531	0.0206238	0.0285884	0.0296588	0.0321708	0.0307146	0.0229423	0.0215112
196500	NT	0.0110828	0.0105893	0.0112322	0.00999359	0.00872275	0.00840227	0.0226409	0.0240095	0.0229618	0.0333854	0.0260606	0.0222794
196500	T	0.0205236	0.0272295	0.0116906	0.0302132	0.027622	0.0229153	0.0262905	0.0243626	0.0299292	0.0347208	0.025281	0.0253524
197500	NT	0.0140929	0.02017	0.0116906	0.0111556	0.0150225	0.0160407	0.0251416	0.026128	0.0286569	0.0253729	0.0246128	0.0238159
197500	T	0.017924	0.0176488	0.0119199	0.0158038	0.0127611	0.0213876	0.0229789	0.0201256	0.0224166	0.0213667	0.0242787	0.0284255
198500	NT	0.00998816	0.0115978	0.0128368	0.0132473	0.0117919	0.0106938	0.0198024	0.0201256	0.0261123	0.0200312	0.0259493	0.0145969
198500	T	0.0177871	0.0126063	0.0139829	0.0148742	0.0150225	0.0160407	0.0187886	0.0201256	0.0247794	0.0213667	0.0181533	0.0222794
199500	NT	0.0110828	0.0115978	0.0135244	0.0146418	0.0111457	0.00992996	0.0199376	0.0225972	0.0230224	0.0213667	0.018042	0.0253524
199500	T	0.0117669	0.0151275	0.00802298	0.0116204	0.0150225	0.0160407	0.0191265	0.017301	0.022356	0.0280437	0.0217172	0.0192064
200500	NT	0.00875675	0.0115978	0.0107737	0.00952877	0.00839968	0.0053469	0.0166259	0.0141232	0.0164186	0.00934792	0.020158	0.0253524
200500	T	0.0131351	0.0191615	0.0162752	0.0134797	0.0169609	0.0152769	0.0190589	0.0151825	0.0187209	0.016025	0.0227195	0.0176699
201500	NT	0.014777	0.00907652	0.0121491	0.0127825	0.0135687	0.0168045	0.0189238	0.0197725	0.0261123	0.0146896	0.018042	0.0192064
201500	T	0.00998816	0.0131105	0.0128368	0.0111556	0.010015	0.00992996	0.0175045	0.0165948	0.0179333	0.0200312	0.0138099	0.0122921
202500	NT	0.00684121	0.00958077	0.0110029	0.00813431	0.00856122	0.00992996	0.0137873	0.0137702	0.0182362	0.00934792	0.0104688	0.0161334
202500	T	0.00889357	0.00655526	0.0114614	0.00697227	0.00904581	0.00992996	0.0120977	0.0102394	0.0161763	0.0173604	0.0115825	0.0115238
203500	NT	0.00301013	0.00705951	0.00848143	0.00464818	0.00419984	0.00611074	0.00560955	0.00388389	0.0111477	0.0080125	0.00679358	0.0130603
203500	T	0.00930404	0.00403401	0.010086	0.00557782	0.00759202	0.00611074	0.00709642	0.00459006	0.00836078	0.00534167	0.00512303	0.00768256
204500	NT	0.0186081	0.0267253	0.0148998	0.0188251	0.017607	0.0175684	0.0106784	0.013064	0.0190844	0.0213667	0.0102461	0.0138286
204500	T	0.0138192	0.0146233	0.0114614	0.0137121	0.0166378	0.0129853	0.00979981	0.0105924	0.0159945	0.0106833	0.0100233	0.00537779
205500	NT	0.0162821	0.02017	0.016046	0.0202196	0.0197069	0.014513	0.0168962	0.0162417	0.0224772	0.016025	0.0158146	0.0222794
205500	T	0.0117669	0.0105893	0.0165044	0.0106908	0.00936888	0.00916611	0.0133142	0.0165948	0.0155098	0.0186958	0.0135872	0.0184381
206500	NT	0.0176503	0.0131105	0.0137537	0.0125501	0.0158302	0.0122215	0.0205458	0.0155356	0.029808	0.0280437	0.0204921	0.0192064
206500	T	0.0090304	0.00756376	0.010086	0.00697227	0.00953041	0.00763843	0.0167611	0.0233034	0.0228407	0.0240375	0.0200466	0.0176699
207500	NT	0.0113564	0.0105893	0.0126075	0.011388	0.0104996	0.00916611	0.0221679	0.021891	0.0322314	0.0173604	0.0206035	0.0192064
207500	T	0.00834627	0.0136148	0.013066	0.0134797	0.0101765	0.0122215	0.01987	0.017301	0.0214472	0.0173604	0.0219399	0.0199746
208500	NT	0.0131351	0.014119	0.0107737	0.0146418	0.0156686	0.014513	0.027034	0.0331896	0.0367147	0.0373917	0.0259493	0.0268889
208500	T	0.0105355	0.0131105	0.0119199	0.0139445	0.0140533	0.0152769	0.0238575	0.0247157	0.0290204	0.0253729	0.0239446	0.0322667
209500	NT	0.017924	0.0186573	0.0112322	0.0169659	0.0166378	0.0190961	0.0214244	0.026128	0.0299292	0.0373917	0.0236105	0.0276572
209500	T	0.00820945	0.014119	0.0158167	0.0125501	0.0104996	0.0152769	0.0215596	0.021538	0.0236889	0.0293792	0.0196012	0.0307302
210500	NT	0.0203868	0.014119	0.0171921	0.0174307	0.0226145	0.0206238	0.0297374	0.0275403	0.0406528	0.0454042	0.0263947	0.0245842
210500	T	0.00985134	0.012102	0.0112322	0.00673986	0.0108227	0.00763843	0.0174369	0.017301	0.019872	0.0253729	0.0203808	0.0145969
211500	NT	0.0134088	0.0191615	0.0146706	0.015339	0.0177686	0.0168045	0.0254119	0.0268342	0.0382294	0.0360562	0.0257265	0.0276572
211500	T	0.00875675	0.00907652	0.0112322	0.0118529	0.00920734	0.00840227	0.0195996	0.0197725	0.0226589	0.0173604	0.0168169	0.0192064
212500	NT	0.0227128	0.0191615	0.0144414	0.0316076	0.0260067	0.0236791	0.0182479	0.0240095	0.0326555	0.0467396	0.0190443	0.0161334
212500	T	0.0102618	0.00958077	0.00871066	0.0120853	0.015184	0.0137492	0.017099	0.0123578	0.0211443	0.0146896	0.0182647	0.0245842
213500	NT	0.00985134	0.00504251	0.0128368	0.0106908	0.0116303	0.0129853	0.0141928	0.0144763	0.0199932	0.016025	0.0130303	0.0130603
213500	T	0.00752533	0.00705951	0.0148998	0.0079019	0.00710742	0.00840227	0.0103405	0.00988627	0.0145405	0.00667708	0.00980058	0.00768256
214500	NT	0.00930404	0.010085	0.0119199	0.0079019	0.00791509	0.00992996	0.00979981	0.00988627	0.0146011	0.0120187	0.00879825	0.00921907
214500	T	0.0145034	0.012102	0.0126075	0.010226	0.0121149	0.0168045	0.00736676	0.00776779	0.0101783	0.00534167	0.00723907	0.00537779
215500	NT	0.0201132	0.0236998	0.0123783	0.0297483	0.0185762	0.0221514	0.0193969	0.0158887	0.0292627	0.0213667	0.0192671	0.0145969
215500	T	0.0143665	0.00705951	0.0105445	0.0146418	0.0164763	0.0160407	0.0173017	0.0151825	0.0192056	0.0240375	0.0181533	0.0169016
216500	NT	0.0120405	0.0146233	0.0153583	0.0130149	0.0130841	0.0129853	0.0191941	0.0201256	0.0270817	0.0213667	0.021049	0.0261207
216500	T	0.00820945	0.014119	0.00893989	0.0111556	0.0114688	0.0137492	0.0195996	0.017301	0.0215684	0.0213667	0.0189329	0.0184381
217500	NT	0.0114932	0.0131105	0.0155875	0.0139445	0.0163148	0.0213876	0.0246009	0.026128	0.0355636	0.016025	0.0269516	0.0253524
217500	T	0.0145034	0.0110935	0.0128368	0.0134797	0.0156686	0.0183322	0.0228437	0.0180071	0.0269605	0.0293792	0.0204921	0.0215112
218500	NT	0.0168294	0.0136148	0.0105445	0.0188251	0.0174455	0.0206238	0.0256823	0.030365	0.0363512	0.0333854	0.0253924	0.0192064
218500	T	0.0117669	0.0115978	0.0107737	0.0151066	0.0145379	0.0106938	0.0221003	0.0268342	0.0282934	0.0427333	0.0221627	0.0368763
219500	NT	0.00752533	0.0146233	0.00893989	0.011388	0.0117919	0.00992996	0.0257499	0.0282465	0.0378053	0.0440687	0.028288	0.0322667
219500	T	0.0180608	0.016136	0.015129	0.0237057	0.0180916	0.0190961	0.0269664	0.0233034	0.0281722	0.0267083	0.0226082	0.0268889
220500	NT	0.0121774	0.0131105	0.0137537	0.0199872	0.0185762	0.0114576	0.0246685	0.0300119	0.0365936	0.0253729	0.0241673	0.0245842
220500	T	0.0127246	0.0131105	0.0110029	0.010226	0.0127611	0.0229153	0.0226409	0.0197725	0.0261729	0.0213667	0.0234991	0.0261207
221500	NT	0.0103986	0.0171445	0.0135244	0.0130149	0.0142148	0.0137492	0.0213568	0.021891	0.0295657	0.0133542	0.0200466	0.0268889
221500	T	0.00725168	0.00655526	0.0098568	0.00650745	0.00953041	0.00763843	0.0132466	0.0116517	0.0170245	0.00534167	0.0139213	0.0145969
222500	NT	0.0181976	0.012102	0.0128368	0.0139445	0.0180916	0.0259707	0.0182479	0.0194195	0.0293839	0.0200312	0.0160373	0.0199746
222500	T	0.0128615	0.012102	0.0146706	0.00859913	0.0116303	0.00916611	0.016288	0.0141232	0.0180544	0.00934792	0.0148122	0.0161334
223500	NT	0.00779898	0.00958077	0.013066	0.00976118	0.0111457	0.0168045	0.0212892	0.0285996	0.029081	0.0240375	0.0197125	0.0284255
223500	T	0.00916722	0.0151275	0.0123783	0.00883154	0.0114688	0.0106938	0.0155445	0.0120048	0.0210231	0.0213667	0.0151464	0.0161334
224500	NT	0.0116301	0.00907652	0.0153583	0.011388	0.0122765	0.00840227	0.0200051	0.021891	0.0313226	0.0146896	0.0230536	0.0345715
224500	T	0.0116301	0.00958077	0.0116906	0.0118529	0.0117919	0.014513	0.0202079	0.0183602	0.0231436	0.0186958	0.0233877	0.0215112
225500	NT	0.0145034	0.00958077	0.013066	0.0192899	0.0211607	0.0106938	0.0202755	0.0169479	0.0278087	0.00934792	0.018042	0.0284255
225500	T	0.00998816	0.012102	0.00939835	0.0148742	0.0132457	0.00763843	0.0174369	0.0155356	0.0201749	0.0227021	0.018042	0.0192064
226500	NT	0.0116301	0.0136148	0.0204013	0.0181279	0.015184	0.0175684	0.0289263	0.0222441	0.0435003	0.0240375	0.0329656	0.0276572
226500	T	0.00834627	0.00705951	0.00893989	0.00976118	0.0106611	0.00840227	0.0202079	0.0155356	0.0192056	0.0227021	0.0161487	0.0130603
227500	NT	0.00820945	0.00655526	0.013066	0.00952877	0.00743049	0.00916611	0.0235196	0.0254218	0.0348366	0.0186958	0.0267289	0.0345715
227500	T	0.0127246	0.014119	0.0105445	0.0120853	0.0143764	0.00916611	0.01987	0.0204787	0.021629	0.0280437	0.0204921	0.0199746
228500	NT	0.0139561	0.016136	0.0146706	0.0162686	0.0179301	0.0129853	0.0211541	0.0208318	0.0269605	0.0307146	0.0216058	0.0384128
228500	T	0.0146402	0.0126063	0.0128368	0.0134797	0.014861	0.0129853	0.0150714	0.0112986	0.0193267	0.016025	0.0164828	0.0268889
229500	NT	0.00779898	0.0146233	0.0146706	0.0120853	0.00872275	0.0129853	0.0142604	0.0109455	0.0204778	0.0200312	0.0142554	0.0161334
229500	T	0.0102618	0.00857226	0.00962757	0.00836672	0.00694589	0.00840227	0.0111515	0.0120048	0.0138135	0.00934792	0.0121394	0.0115238
230500	NT	0.00875675	0.0131105	0.016046	0.0104584	0.00953041	0.0137492	0.0141928	0.0134171	0.0229013	0.0173604	0.014144	0.0138286
230500	T	0.0203868	0.02017	0.0128368	0.0151066	0.0198685	0.0168045	0.011557	0.0144763	0.0153281	0.0173604	0.0100233	0.0130603
231500	NT	0.00807263	0.00705951	0.013066	0.00813431	0.00613823	0.00840227	0.00959706	0.0074147	0.0194479	0.0146896	0.00902099	0.00845081
231500	T	0.0116301	0.00857226	0.0119199	0.0109232	0.0111457	0.0053469	0.00878604	0.0056493	0.0127229	0.0173604	0.00590262	0.00614605
232500	NT	0.0110828	0.0105893	0.00733529	0.005113	0.00775355	0.0114576	0.0152066	0.013064	0.021629	0.0133542	0.0140326	0.0145969
232500	T	0.017103	0.014119	0.00893989	0.0125501	0.0188993	0.014513	0.0182479	0.021538	0.021629	0.0307146	0.0168169	0.0138286
233500	NT	0.0164189	0.024204	0.0155875	0.0162686	0.0169609	0.0168045	0.0221679	0.0289527	0.0305956	0.0280437	0.0257265	0.029962
233500	T	0.017103	0.0156318	0.0105445	0.0192899	0.0167994	0.0213876	0.0243982	0.0208318	0.0276269	0.0173604	0.0226082	0.0215112
234500	NT	0.0142297	0.012102	0.0116906	0.0104584	0.0114688	0.0137492	0.027034	0.0324835	0.03726	0.03205	0.0253924	0.0384128
234500	T	0.0169662	0.00958077	0.0107737	0.0158038	0.0166378	0.0152769	0.0279126	0.0229503	0.0316861	0.0307146	0.0306268	0.0314985
235500	NT	0.0084831	0.00907652	0.016046	0.0111556	0.0106611	0.0114576	0.0246009	0.0211849	0.0356242	0.0280437	0.0269516	0.0207429
235500	T	0.0153243	0.0131105	0.0112322	0.016501	0.0142148	0.0137492	0.0227085	0.0194195	0.0225378	0.0186958	0.0213831	0.0261207
236500	NT	0.0154611	0.016136	0.0139829	0.0169659	0.0171224	0.0152769	0.0259526	0.0296588	0.0307774	0.0293792	0.0272857	0.0238159
236500	T	0.0139561	0.012102	0.00916912	0.0120853	0.0156686	0.0168045	0.023452	0.021538	0.0262335	0.0280437	0.028288	0.036108
237500	NT	0.0143665	0.0171445	0.00893989	0.0137121	0.0161532	0.0137492	0.0247361	0.0240095	0.0304138	0.0360562	0.0265061	0.0238159
237500	T	0.0160084	0.016136	0.013066	0.0178955	0.0187378	0.0190961	0.0232492	0.0222441	0.0254458	0.0213667	0.0213831	0.0245842
238500	NT	0.0125878	0.0136148	0.0114614	0.0146418	0.0127611	0.0129853	0.0227761	0.0240095	0.0290204	0.0200312	0.023165	0.0338032
238500	T	0.0127246	0.0110935	0.0121491	0.0162686	0.015184	0.0122215	0.0264933	0.0222441	0.0306562	0.0307146	0.0226082	0.0276572
239500	NT	0.00861992	0.00705951	0.0153583	0.010226	0.0116303	0.00992996	0.0268312	0.0240095	0.0371388	0.0240375	0.0273971	0.0345715
239500	T	0.0233969	0.0191615	0.0112322	0.0197548	0.0197069	0.0137492	0.0255471	0.0264811	0.0307774	0.0440687	0.0250583	0.0284255
240500	NT	0.0142297	0.0131105	0.0139829	0.0125501	0.0125995	0.0252068	0.0273719	0.0310711	0.0332614	0.0333854	0.029179	0.033035
240500	T	0.0114932	0.012102	0.0105445	0.010226	0.0114688	0.0137492	0.0214244	0.0236564	0.025567	0.0133542	0.0248356	0.0261207
241500	NT	0.0136824	0.014119	0.013066	0.0120853	0.0134072	0.0137492	0.0259526	0.0275403	0.0321102	0.0454042	0.0295131	0.0253524
241500	T	0.0112196	0.012102	0.0135244	0.00976118	0.012438	0.0137492	0.0210189	0.0187133	0.0239312	0.0173604	0.0241673	0.0230477
242500	NT	0.0114932	0.0166403	0.015129	0.0151066	0.012438	0.0152769	0.0289939	0.0310711	0.0422886	0.0413979	0.0317405	0.0376445
242500	T	0.0139561	0.010085	0.0135244	0.0146418	0.015184	0.0106938	0.0255471	0.0247157	0.029808	0.0360562	0.0305154	0.0276572
243500	NT	0.0132719	0.014119	0.0128368	0.00976118	0.0138918	0.0106938	0.027845	0.030365	0.0353818	0.0333854	0.0273971	0.0307302
243500	T	0.0227128	0.0105893	0.0139829	0.0232409	0.0205146	0.0175684	0.0293319	0.0289527	0.0345942	0.03205	0.0260606	0.0222794
244500	NT	0.00957769	0.0126063	0.0126075	0.010226	0.012438	0.0198599	0.0266285	0.0264811	0.033746	0.0307146	0.0281767	0.0245842
244500	T	0.0161453	0.0115978	0.0139829	0.0146418	0.0161532	0.0168045	0.0249388	0.0314242	0.0317467	0.0240375	0.0266175	0.033035
245500	NT	0.0120405	0.010085	0.010086	0.0137121	0.0140533	0.0152769	0.0254119	0.0307181	0.0348366	0.0293792	0.0250583	0.0284255
245500	T	0.00944087	0.0146233	0.00939835	0.00976118	0.0130841	0.00992996	0.0221679	0.021538	0.0269605	0.0213667	0.0203808	0.029962
246500	NT	0.0116301	0.00907652	0.0169629	0.0118529	0.0113073	0.0129853	0.0272367	0.0307181	0.034776	0.0347208	0.0287335	0.0307302
246500	T	0.0123142	0.0146233	0.0121491	0.0155714	0.0161532	0.014513	0.0209513	0.026128	0.0272028	0.0200312	0.022274	0.0176699
247500	NT	0.00998816	0.012102	0.0135244	0.0185927	0.0164763	0.0129853	0.0252768	0.0317773	0.0327161	0.0333854	0.028288	0.0253524
247500	T	0.0128615	0.0110935	0.0119199	0.00976118	0.0138918	0.014513	0.025885	0.0187133	0.0289598	0.0413979	0.0283994	0.036108
248500	NT	0.0108091	0.00857226	0.0162752	0.0123177	0.00743049	0.0114576	0.0209513	0.0225972	0.0253853	0.0200312	0.0236105	0.0199746
248500	T	0.00820945	0.0105893	0.0110029	0.00952877	0.0130841	0.0106938	0.0181803	0.017301	0.0227195	0.0186958	0.023165	0.0207429
249500	NT	0.00533614	0.00605101	0.00848143	0.00627504	0.00468444	0.0106938	0.0152066	0.0127109	0.0201143	0.00934792	0.0206035	0.0184381
249500	T	0.0142297	0.0126063	0.0103153	0.020452	0.017284	0.0168045	0.0157473	0.0158887	0.0170851	0.0173604	0.0157032	0.0169016
250500	NT	0.00916722	0.012102	0.0114614	0.0139445	0.0135687	0.0137492	0.0239251	0.0222441	0.0318679	0.0200312	0.0216058	0.0238159
250500	T	0.0138192	0.0115978	0.0119199	0.0169659	0.017284	0.014513	0.0226409	0.0222441	0.0288386	0.0267083	0.024056	0.0253524
251500	NT	0.0103986	0.0105893	0.0119199	0.0116204	0.0111457	0.0137492	0.0277098	0.0342489	0.0310803	0.0240375	0.027063	0.029962
251500	T	0.0138192	0.0131105	0.0139829	0.0111556	0.0132457	0.0114576	0.0238575	0.0247157	0.0275057	0.0213667	0.0250583	0.0245842
252500	NT	0.0210709	0.0156318	0.0148998	0.025565	0.0230991	0.0229153	0.030616	0.0264811	0.0357454	0.0347208	0.0258379	0.033035
252500	T	0.00725168	0.00504251	0.00825221	0.00627504	0.00710742	0.0106938	0.0208162	0.0250688	0.0256276	0.0253729	0.0234991	0.0192064
253500	NT	0.017103	0.012102	0.0121491	0.0171983	0.0203531	0.0168045	0.0271691	0.0282465	0.0302927	0.0360562	0.0213831	0.0307302
253500	T	0.0127246	0.0156318	0.0137537	0.0195224	0.017284	0.0175684	0.0284533	0.0360143	0.0360483	0.0333854	0.0302927	0.0322667
254500	NT	0.0114932	0.00857226	0.00962757	0.0178955	0.0130841	0.0183322	0.023452	0.0190664	0.0279904	0.0280437	0.0208262	0.0230477
254500	T	0.0165557	0.010085	0.0146706	0.0188251	0.0171224	0.0129853	0.029467	0.0275403	0.034049	0.0454042	0.0292904	0.0368763
255500	NT	0.0108091	0.00958077	0.0155875	0.0160362	0.0143764	0.0106938	0.0239926	0.0264811	0.0324132	0.0173604	0.0227195	0.0261207
255500	T	0.0120405	0.00857226	0.0107737	0.00999359	0.0108227	0.00992996	0.0200727	0.0190664	0.0232648	0.0186958	0.020158	0.0207429
256500	NT	0.0136824	0.0151275	0.0178798	0.0141769	0.0138918	0.0198599	0.0227085	0.0134171	0.026294	0.0213667	0.0162601	0.0199746
256500	T	0.0103986	0.00907652	0.00893989	0.0130149	0.0103381	0.0129853	0.0143956	0.0151825	0.0186603	0.0267083	0.0139213	0.0169016
257500	NT	0.00629391	0.00504251	0.0174213	0.011388	0.00920734	0.00763843	0.0185859	0.0183602	0.0230224	0.0227021	0.0149236	0.0199746
257500	T	0.00629391	0.010085	0.00962757	0.00581022	0.00516904	0.00305537	0.010746	0.0102394	0.0115112	0.0120187	0.0110257	0.0145969
258500	NT	0.00861992	0.00806801	0.0128368	0.0109232	0.00920734	0.0106938	0.0196672	0.0222441	0.0245977	0.0280437	0.0227195	0.0207429
258500	T	0.02025	0.0211785	0.015129	0.0237057	0.0253606	0.0190961	0.0215596	0.0194195	0.0221742	0.0200312	0.0182647	0.0138286
259500	NT	0.00807263	0.0115978	0.0112322	0.010226	0.0140533	0.0152769	0.0220327	0.0293057	0.0293839	0.0213667	0.027063	0.0291937
259500	T	0.0181976	0.016136	0.0135244	0.0213816	0.017607	0.0137492	0.0253443	0.0233034	0.0267181	0.0293792	0.0218286	0.0276572
260500	NT	0.0209341	0.0257168	0.0142121	0.025565	0.0271374	0.0206238	0.0260202	0.030365	0.0362906	0.0200312	0.0266175	0.0253524
260500	T	0.0169662	0.018153	0.0146706	0.0248678	0.0219684	0.0175684	0.0235196	0.021891	0.0277481	0.0307146	0.0260606	0.0245842
261500	NT	0.0169662	0.0156318	0.015129	0.0155714	0.0227761	0.0183322	0.0276422	0.0317773	0.0345337	0.0253729	0.0304041	0.0307302
261500	T	0.012451	0.012102	0.00962757	0.0137121	0.0161532	0.0122215	0.0217623	0.0257749	0.0259911	0.0307146	0.0247242	0.0276572
262500	NT	0.0149138	0.0115978	0.010086	0.0151066	0.0129226	0.00763843	0.0247361	0.0247157	0.034776	0.0267083	0.0278426	0.0368763
262500	T	0.0138192	0.00958077	0.0146706	0.0139445	0.0179301	0.0106938	0.0258174	0.0257749	0.032292	0.03205	0.0267289	0.0215112
263500	NT	0.0145034	0.0136148	0.0146706	0.0144094	0.0174455	0.0129853	0.0309539	0.0300119	0.0364724	0.0333854	0.0271743	0.0276572
263500	T	0.0132719	0.00958077	0.0119199	0.0111556	0.0155071	0.00763843	0.0212892	0.0236564	0.0262335	0.0240375	0.0226082	0.0184381
264500	NT	0.00944087	0.0166403	0.013066	0.0116204	0.0140533	0.0175684	0.0229113	0.0289527	0.0343519	0.0267083	0.0263947	0.029962
264500	T	0.00971452	0.00857226	0.0105445	0.0106908	0.0146994	0.0122215	0.0208162	0.0162417	0.0245977	0.0293792	0.023165	0.0199746
265500	NT	0.0139561	0.00907652	0.0148998	0.0141769	0.0192224	0.0175684	0.0218975	0.0222441	0.0294445	0.0253729	0.0216058	0.0238159
265500	T	0.0140929	0.0131105	0.00962757	0.0125501	0.0129226	0.0114576	0.0199376	0.0155356	0.0206596	0.0133542	0.0228309	0.0238159
266500	NT	0.0180608	0.0136148	0.0105445	0.0211492	0.0184147	0.014513	0.0173017	0.0169479	0.0276875	0.0227021	0.0162601	0.0207429
266500	T	0.0110828	0.0115978	0.015129	0.0079019	0.0132457	0.0122215	0.0152742	0.0176541	0.0200538	0.0240375	0.0149236	0.0207429
267500	NT	0.00602026	0.00705951	0.00802298	0.00883154	0.00775355	0.00687458	0.0106784	0.00953319	0.0144193	0.00667708	0.00835277	0.0138286
267500	T	0.00725168	0.0105893	0.00939835	0.00883154	0.00920734	0.00840227	0.00844812	0.0074147	0.009936	0.0146896	0.00980058	0.0107556
268500	NT	0.0192922	0.016136	0.0112322	0.0190575	0.017284	0.0129853	0.0185859	0.0165948	0.0252035	0.0186958	0.0207149	0.0161334
268500	T	0.0103986	0.00907652	0.0107737	0.010226	0.0104996	0.0114576	0.0139225	0.0187133	0.0182968	0.0173604	0.0152577	0.0161334
269500	NT	0.00875675	0.0151275	0.0121491	0.0118529	0.0138918	0.0160407	0.0203431	0.0250688	0.0299292	0.0333854	0.0237219	0.0230477
269500	T	0.0209341	0.0171445	0.0132952	0.0218464	0.0268144	0.0190961	0.0261554	0.0250688	0.0298686	0.03205	0.025281	0.0169016
270500	NT	0.00944087	0.00958077	0.0137537	0.0134797	0.0109842	0.0122215	0.0216948	0.0180071	0.0299292	0.0213667	0.0286221	0.0230477
270500	T	0.0192922	0.0196658	0.0139829	0.021614	0.0203531	0.0236791	0.0221003	0.0194195	0.0249006	0.0267083	0.0218286	0.0307302
271500	NT	0.0116301	0.0146233	0.0114614	0.0139445	0.0127611	0.0122215	0.022303	0.0236564	0.0263546	0.0280437	0.0255038	0.0245842
271500	T	0.0184713	0.014119	0.0169629	0.0276567	0.0192224	0.0206238	0.0245333	0.0254218	0.0300503	0.0307146	0.0243901	0.029962
272500	NT	0.0090304	0.00756376	0.0146706	0.011388	0.0125995	0.00992996	0.0201403	0.0162417	0.0288386	0.0213667	0.0199353	0.0238159
272500	T	0.00916722	0.00958077	0.0146706	0.0123177	0.012438	0.0168045	0.0183155	0.0151825	0.0199932	0.0200312	0.018042	0.0261207
273500	NT	0.017924	0.016136	0.0123783	0.0190575	0.0203531	0.0175684	0.0212892	0.0250688	0.0320497	0.0253729	0.0228309	0.0314985
273500	T	0.00779898	0.00705951	0.010086	0.00673986	0.00759202	0.00763843	0.0184507	0.0155356	0.0184179	0.0106833	0.0226082	0.0169016
274500	NT	0.0201132	0.0252125	0.0116906	0.0213816	0.0197069	0.0160407	0.0271016	0.0211849	0.0300503	0.0213667	0.0268402	0.0215112
274500	T	0.0162821	0.0171445	0.00962757	0.0118529	0.014861	0.00916611	0.0190589	0.021891	0.0204778	0.0173604	0.0221627	0.0253524
275500	NT	0.0109459	0.0136148	0.0103153	0.0079019	0.0122765	0.00992996	0.0211541	0.021538	0.0305956	0.0213667	0.0233877	0.0245842
275500	T	0.0168294	0.0110935	0.015129	0.0118529	0.0184147	0.0175684	0.0241954	0.0282465	0.0276269	0.0146896	0.0247242	0.0222794
276500	NT	0.00944087	0.00806801	0.0098568	0.0134797	0.012438	0.00992996	0.0256147	0.0254218	0.0318073	0.0387271	0.029179	0.0322667
276500	T	0.0135456	0.0136148	0.0112322	0.0132473	0.0158302	0.0122215	0.0269664	0.0247157	0.028778	0.0227021	0.028288	0.0207429
277500	NT	0.0079358	0.00453826	0.0110029	0.0079019	0.00839968	0.0137492	0.0241954	0.0296588	0.0321708	0.0333854	0.0236105	0.0253524
277500	T	0.0090304	0.0176488	0.0165044	0.0169659	0.0163148	0.0114576	0.030616	0.0342489	0.0344731	0.0373917	0.0273971	0.0314985
278500	NT	0.0186081	0.0196658	0.0135244	0.016501	0.0208377	0.0190961	0.0217623	0.021891	0.030535	0.0213667	0.0178192	0.0268889
278500	T	0.00916722	0.0126063	0.0116906	0.011388	0.0114688	0.0160407	0.0181128	0.0165948	0.0217501	0.0173604	0.0229423	0.0230477
279500	NT	0.00985134	0.0131105	0.00893989	0.0109232	0.00694589	0.00916611	0.00946189	0.00988627	0.0158734	0.016025	0.0115825	0.0161334
279500	T	0.00560979	0.00453826	0.00825221	0.00534541	0.00839968	0.00458306	0.00946189	0.00600238	0.0108448	0.00534167	0.00946647	0.0138286
280500	NT	0.00711486	0.0110935	0.010086	0.00673986	0.00856122	0.0129853	0.0109488	0.0074147	0.0156916	0.0146896	0.00890962	0.0130603
280500	T	0.00725168	0.0146233	0.0128368	0.011388	0.00791509	0.0053469	0.00912396	0.00529622	0.0101783	0.00934792	0.00723907	0.00998732
281500	NT	0.0045152	0.00352976	0.0057307	0.00581022	0.00484597	0.00611074	0.00871845	0.00776779	0.0109054	0.00534167	0.00924373	0.00845081
281500	T	0.00957769	0.00453826	0.0121491	0.00697227	0.0101765	0.00916611	0.0100702	0.00494314	0.0127835	0.0120187	0.00879825	0.0138286
282500	NT	0.0084831	0.0166403	0.00710607	0.00906395	0.00936888	0.00763843	0.0129087	0.0134171	0.016661	0.0186958	0.00913236	0.0130603
282500	T	0.0149138	0.0257168	0.0144414	0.0183603	0.0216453	0.0168045	0.0184507	0.0165948	0.0214472	0.0200312	0.0128076	0.0161334
283500	NT	0.0181976	0.0206743	0.0128368	0.0174307	0.0180916	0.014513	0.0168286	0.0169479	0.0190238	0.0293792	0.0187102	0.0107556
283500	T	0.0125878	0.0115978	0.013066	0.0104584	0.0104996	0.0122215	0.012706	0.0141232	0.0144193	0.0146896	0.0128076	0.0130603
284500	NT	0.0176503	0.0131105	0.0114614	0.0197548	0.0179301	0.0106938	0.0219651	0.021538	0.0285357	0.0240375	0.0196012	0.0238159
284500	T	0.0110828	0.0191615	0.0123783	0.00743709	0.010015	0.0160407	0.0165583	0.0187133	0.0196902	0.0186958	0.0160373	0.0192064
285500	NT	0.00738851	0.0105893	0.00916912	0.00859913	0.0103381	0.00840227	0.0202755	0.0194195	0.0227195	0.0200312	0.0230536	0.0222794
285500	T	0.0183344	0.0176488	0.0148998	0.0169659	0.0138918	0.0129853	0.0221679	0.0201256	0.0254458	0.03205	0.021049	0.0199746
286500	NT	0.0165557	0.0136148	0.0155875	0.0155714	0.0138918	0.0137492	0.0181803	0.0197725	0.0233254	0.0347208	0.0163714	0.0238159
286500	T	0.0103986	0.0105893	0.0171921	0.0076695	0.00953041	0.0122215	0.0204782	0.0229503	0.0224772	0.0146896	0.0219399	0.0253524
287500	NT	0.0119037	0.0191615	0.0110029	0.0148742	0.0142148	0.0137492	0.0166935	0.0141232	0.0186603	0.0120187	0.0152577	0.0130603
287500	T	0.0108091	0.00958077	0.0135244	0.0130149	0.0129226	0.00763843	0.0161528	0.0134171	0.019145	0.0146896	0.0153691	0.0138286
288500	NT	0.00875675	0.0110935	0.0137537	0.00859913	0.0106611	0.0106938	0.0102053	0.00635546	0.0154493	0.0120187	0.0129189	0.00998732
288500	T	0.00820945	0.010085	0.0116906	0.00627504	0.00807662	0.00916611	0.0125032	0.0112986	0.0128441	0.0186958	0.0101347	0.0153651
289500	NT	0.00779898	0.00705951	0.0126075	0.00604263	0.00452291	0.00687458	0.0147335	0.0102394	0.0171457	0.0120187	0.0145895	0.0169016
289500	T	0.00998816	0.014119	0.0132952	0.0106908	0.0121149	0.0168045	0.0139225	0.0180071	0.0142376	0.0120187	0.00968921	0.0153651
290500	NT	0.0145034	0.0126063	0.0185675	0.0197548	0.0140533	0.0137492	0.0192617	0.0180071	0.0278693	0.0280437	0.0177079	0.0284255
290500	T	0.0127246	0.010085	0.0153583	0.00976118	0.0111457	0.0114576	0.0167611	0.0180071	0.0218713	0.0120187	0.0183761	0.0184381
291500	NT	0.0168294	0.0191615	0.00962757	0.0167334	0.0177686	0.014513	0.0199376	0.0194195	0.0269605	0.0173604	0.0211603	0.0268889
291500	T	0.0105355	0.0110935	0.0119199	0.00836672	0.0059767	0.0114576	0.0148011	0.017301	0.0195085	0.0133542	0.0202694	0.0130603
292500	NT	0.00738851	0.00756376	0.013066	0.011388	0.00775355	0.0160407	0.0122329	0.00953319	0.017388	0.0133542	0.012028	0.0176699
292500	T	0.0106723	0.00756376	0.0103153	0.00976118	0.00872275	0.0106938	0.00905638	0.00776779	0.0111477	0.00534167	0.00801866	0.0115238
293500	NT	0.00944087	0.010085	0.0119199	0.0125501	0.0108227	0.0106938	0.0178424	0.0165948	0.0219925	0.0280437	0.0198239	0.0261207
293500	T	0.0139561	0.0166403	0.0165044	0.021614	0.0179301	0.0221514	0.021492	0.0289527	0.026597	0.0213667	0.0212717	0.0238159
294500	NT	0.00916722	0.0105893	0.0146706	0.0106908	0.0127611	0.0114576	0.0280477	0.0257749	0.0334431	0.0440687	0.0285108	0.0314985
294500	T	0.0114932	0.00806801	0.0123783	0.0106908	0.0122765	0.00687458	0.0191941	0.0264811	0.0235071	0.0227021	0.0202694	0.0261207
295500	NT	0.0121774	0.00907652	0.00825221	0.0141769	0.0169609	0.0168045	0.0241954	0.0233034	0.0290204	0.0307146	0.0208262	0.0207429
295500	T	0.00766215	0.00403401	0.00825221	0.0109232	0.00920734	0.00992996	0.0142604	0.0183602	0.0154493	0.0186958	0.0164828	0.0192064
296500	NT	0.00807263	0.0115978	0.0128368	0.0109232	0.0104996	0.0160407	0.0212892	0.0233034	0.0275663	0.0173604	0.0214945	0.0176699
296500	T	0.0108091	0.012102	0.013066	0.015339	0.0164763	0.0137492	0.0235871	0.0222441	0.0241736	0.0186958	0.0249469	0.0307302
297500	NT	0.0145034	0.0131105	0.0144414	0.0155714	0.0169609	0.0122215	0.025074	0.0250688	0.0308379	0.0200312	0.0257265	0.0353398
297500	T	0.00629391	0.00605101	0.00848143	0.00557782	0.00694589	0.00687458	0.0160176	0.0134171	0.0147828	0.0253729	0.0214945	0.0199746
298500	NT	0.00930404	0.0110935	0.0135244	0.0079019	0.0101765	0.0114576	0.0253443	0.0257749	0.0281722	0.0440687	0.0267289	0.0238159
298500	T	0.0165557	0.0176488	0.0110029	0.0151066	0.0129226	0.0137492	0.0212217	0.0208318	0.0210231	0.016025	0.0200466	0.0207429
299500	NT	0.00916722	0.016136	0.0144414	0.0118529	0.0134072	0.0152769	0.0233844	0.0190664	0.0291416	0.0200312	0.0253924	0.0314985
299500	T	0.0173767	0.0146233	0.0114614	0.0162686	0.0184147	0.0114576	0.0189238	0.0240095	0.0232648	0.0227021	0.0196012	0.0230477
300500	NT	0.0127246	0.012102	0.0142121	0.0148742	0.0140533	0.0152769	0.0229113	0.0201256	0.0254458	0.0227021	0.0183761	0.033035
300500	T	0.0114932	0.0136148	0.0112322	0.0132473	0.0137303	0.00840227	0.0177072	0.0123578	0.0193267	0.0227021	0.0172624	0.0130603
301500	NT	0.00916722	0.014119	0.0107737	0.00720468	0.012438	0.0160407	0.0221003	0.0222441	0.0278087	0.0267083	0.0241673	0.0199746
301500	T	0.0110828	0.010085	0.0142121	0.00859913	0.00953041	0.00458306	0.0190589	0.0247157	0.0231436	0.0213667	0.020158	0.0184381
302500	NT	0.0176503	0.018153	0.0148998	0.0260298	0.0219684	0.0137492	0.0224382	0.0247157	0.0265364	0.0333854	0.0243901	0.0261207
302500	T	0.00779898	0.00453826	0.0121491	0.00929636	0.0121149	0.0175684	0.0183155	0.0162417	0.0190844	0.0213667	0.0167055	0.0169016
303500	NT	0.0121774	0.010085	0.00893989	0.011388	0.0108227	0.0106938	0.014328	0.0151825	0.0170245	0.0200312	0.0128076	0.0145969
303500	T	0.00478885	0.00605101	0.0105445	0.00557782	0.00646129	0.00611074	0.0104757	0.013064	0.0119353	0.0146896	0.0118052	0.0145969
304500	NT	0.00779898	0.00605101	0.0112322	0.00627504	0.00646129	0.00687458	0.0125032	0.0105924	0.0140558	0.0173604	0.0135872	0.0153651
304500	T	0.0121774	0.012102	0.0139829	0.0137121	0.0143764	0.0122215	0.0173017	0.0123578	0.016661	0.0146896	0.0155918	0.0115238
305500	NT	0.00684121	0.00705951	0.0119199	0.0076695	0.00839968	0.00763843	0.01791	0.0116517	0.021326	0.0293792	0.0164828	0.0184381
305500	T	0.0121774	0.0131105	0.0142121	0.0202196	0.0180916	0.0213876	0.0196672	0.0268342	0.025567	0.0253729	0.0207149	0.0276572
306500	NT	0.0121774	0.0156318	0.0105445	0.011388	0.00985347	0.0122215	0.0215596	0.0201256	0.0244765	0.0227021	0.0249469	0.0291937
306500	T	0.0139561	0.0131105	0.0190259	0.0130149	0.0130841	0.0190961	0.021492	0.0197725	0.0231436	0.0280437	0.0211603	0.0253524
307500	NT	0.014777	0.00655526	0.016046	0.0171983	0.012438	0.0137492	0.023114	0.0229503	0.0279298	0.0173604	0.0248356	0.0261207
307500	T	0.0084831	0.00806801	0.0116906	0.0076695	0.00920734	0.0053469	0.019532	0.0165948	0.0194479	0.0200312	0.0226082	0.0199746
308500	NT	0.017103	0.0156318	0.0123783	0.021614	0.0219684	0.0183322	0.0273719	0.0190664	0.0273846	0.0307146	0.0267289	0.0314985
308500	T	0.00985134	0.0151275	0.0132952	0.0118529	0.0129226	0.0122215	0.0239926	0.0268342	0.0302321	0.0186958	0.0236105	0.0245842
309500	NT	0.0129983	0.0115978	0.0153583	0.0158038	0.0156686	0.0114576	0.0255471	0.0236564	0.028051	0.0173604	0.0278426	0.0230477
309500	T	0.00944087	0.0126063	0.00939835	0.0106908	0.014861	0.00916611	0.0200727	0.0201256	0.0217501	0.0280437	0.0262834	0.0230477
310500	NT	0.0175135	0.0171445	0.0206305	0.0188251	0.0158302	0.0206238	0.0300753	0.0310711	0.0325343	0.03205	0.026172	0.0322667
310500	T	0.0084831	0.00655526	0.00825221	0.00813431	0.00565363	0.00611074	0.0177748	0.0187133	0.0162369	0.016025	0.0187102	0.0199746
311500	NT	0.012451	0.0186573	0.0114614	0.0125501	0.0143764	0.0122215	0.0268988	0.0271872	0.0318073	0.0454042	0.0275084	0.0284255
311500	T	0.00574662	0.0105893	0.0098568	0.00929636	0.0114688	0.0106938	0.0210865	0.0141232	0.0221137	0.0213667	0.0165942	0.0261207
312500	NT	0.0169662	0.0191615	0.0126075	0.0178955	0.0177686	0.0190961	0.0245333	0.0243626	0.0278693	0.0227021	0.0242787	0.0222794
312500	T	0.0123142	0.0146233	0.0105445	0.0132473	0.0158302	0.0213876	0.0193293	0.026128	0.0230224	0.0227021	0.0172624	0.0207429
313500	NT	0.0142297	0.0126063	0.0167336	0.0148742	0.0159917	0.0137492	0.0208837	0.0240095	0.0249006	0.03205	0.0242787	0.0284255
313500	T	0.0106723	0.0136148	0.00779375	0.0104584	0.0143764	0.0168045	0.0190589	0.0211849	0.0198114	0.0120187	0.018042	0.0145969
314500	NT	0.00602026	0.00806801	0.0107737	0.00441577	0.00807662	0.0114576	0.0126384	0.0105924	0.013874	0.00934792	0.0102461	0.0184381
314500	T	0.00807263	0.00907652	0.0105445	0.00650745	0.00565363	0.00840227	0.00919155	0.0105924	0.0107842	0.0080125	0.00902099	0.00998732
315500	NT	0.00738851	0.012102	0.00481379	0.00743709	0.00807662	0.00687458	0.00750193	0.00918011	0.007452	0.0080125	0.00902099	0.00921907
315500	T	0.00328378	0.0010085	0.00710607	0.0025565	0.00516904	0.00229153	0.00486611	0.00282465	0.00708849	0.0080125	0.00612536	0.00537779
316500	NT	0.0127246	0.00907652	0.0123783	0.0181279	0.0163148	0.0168045	0.0255471	0.0335427	0.0328373	0.0333854	0.0245015	0.0192064
316500	T	0.0116301	0.0126063	0.0144414	0.0132473	0.0171224	0.0122215	0.0214244	0.0328365	0.0260517	0.0360562	0.0238332	0.0284255
317500	NT	0.02025	0.0186573	0.013066	0.0244029	0.0293989	0.0305537	0.0296698	0.0278934	0.0371388	0.048075	0.0299586	0.033035
317500	T	0.012451	0.00554676	0.0105445	0.0109232	0.0143764	0.0129853	0.022303	0.0236564	0.0244765	0.0360562	0.0229423	0.0238159
318500	NT	0.0165557	0.0146233	0.0153583	0.0195224	0.0230991	0.0175684	0.0329139	0.039192	0.0358059	0.0293792	0.0290676	0.0407176
318500	T	0.0153243	0.0136148	0.0105445	0.0139445	0.0163148	0.0236791	0.0321028	0.0335427	0.0348972	0.0427333	0.03007	0.0376445
319500	NT	0.0131351	0.00857226	0.0098568	0.0181279	0.0164763	0.0152769	0.0382531	0.0384858	0.0458631	0.0413979	0.0419866	0.036108
319500	T	0.0131351	0.00907652	0.0112322	0.0106908	0.0150225	0.014513	0.0298725	0.0353081	0.0316861	0.0507458	0.0294017	0.0284255
320500	NT	0.0205236	0.0216828	0.0116906	0.0246354	0.030045	0.0236791	0.0337249	0.034955	0.0405316	0.0560875	0.0317405	0.0353398
320500	T	0.010125	0.00907652	0.00848143	0.0079019	0.014861	0.0122215	0.032238	0.0370735	0.0336855	0.0427333	0.0325201	0.0338032
321500	NT	0.0123142	0.0110935	0.0112322	0.0141769	0.017284	0.0160407	0.0403482	0.0381328	0.0459237	0.0467396	0.0366408	0.0384128
321500	T	0.0116301	0.00756376	0.013066	0.0125501	0.0109842	0.00840227	0.0377124	0.0441351	0.043985	0.0627646	0.0395364	0.0476319
322500	NT	0.0112196	0.016136	0.0144414	0.0230085	0.0166378	0.0137492	0.0339276	0.0353081	0.0370782	0.0427333	0.0338566	0.0322667
322500	T	0.0136824	0.0105893	0.0114614	0.00883154	0.0132457	0.0152769	0.0252768	0.0254218	0.0320497	0.0293792	0.0287335	0.0261207
323500	NT	0.0149138	0.012102	0.0107737	0.0188251	0.0166378	0.024443	0.0334545	0.0324835	0.0399863	0.0373917	0.0325201	0.0338032
323500	T	0.00779898	0.00806801	0.00893989	0.00883154	0.0101765	0.0122215	0.0296698	0.0264811	0.033019	0.0413979	0.0309609	0.0268889
324500	NT	0.0164189	0.02017	0.0137537	0.021614	0.0243914	0.0190961	0.040551	0.0356612	0.0464084	0.0520812	0.0340793	0.0353398
324500	T	0.0135456	0.00605101	0.0121491	0.0111556	0.0135687	0.00687458	0.0329139	0.039192	0.0356242	0.0427333	0.029179	0.0238159
325500	NT	0.017924	0.0166403	0.010086	0.0167334	0.0219684	0.0198599	0.031427	0.0342489	0.0381688	0.0373917	0.0287335	0.039181
325500	T	0.0149138	0.00806801	0.00893989	0.00883154	0.0135687	0.00840227	0.0329139	0.0338958	0.0338672	0.0413979	0.0311837	0.036108
326500	NT	0.0129983	0.0131105	0.0112322	0.0148742	0.017284	0.0137492	0.0311566	0.0360143	0.0385929	0.0347208	0.0302927	0.0491684
326500	T	0.00834627	0.010085	0.00962757	0.010226	0.0143764	0.0114576	0.0300077	0.0342489	0.0341701	0.0400625	0.0304041	0.0291937
327500	NT	0.010125	0.0115978	0.0116906	0.0104584	0.0117919	0.0122215	0.0212217	0.0201256	0.0219925	0.0267083	0.0221627	0.0169016
327500	T	0.0134088	0.00907652	0.0114614	0.0141769	0.0143764	0.0122215	0.022303	0.0225972	0.0214472	0.0307146	0.0214945	0.0245842
328500	NT	0.0168294	0.0216828	0.0169629	0.0139445	0.0159917	0.024443	0.0162204	0.0137702	0.0162369	0.0173604	0.0136985	0.0199746
328500	T	0.00916722	0.016136	0.00825221	0.0139445	0.0125995	0.00687458	0.0134494	0.0112986	0.0128441	0.0120187	0.0132531	0.0122921
329500	NT	0.0106723	0.012102	0.0139829	0.00836672	0.0103381	0.00916611	0.0132466	0.013064	0.0137529	0.0120187	0.0115825	0.0161334
329500	T	0.00615709	0.00655526	0.0126075	0.00650745	0.00839968	0.00916611	0.0132466	0.0109455	0.014904	0.0106833	0.011137	0.0107556
330500	NT	0.0109459	0.022187	0.0148998	0.0174307	0.0155071	0.0229153	0.0132466	0.0162417	0.0155704	0.016025	0.0125848	0.0184381
330500	T	0.010125	0.00756376	0.0135244	0.00906395	0.00888428	0.00763843	0.0098674	0.00988627	0.01242	0.016025	0.0121394	0.00998732
331500	NT	0.0169662	0.0151275	0.0116906	0.0151066	0.0145379	0.0129853	0.0177748	0.0240095	0.0220531	0.0227021	0.0177079	0.0245842
331500	T	0.00861992	0.012102	0.0112322	0.00557782	0.00969194	0.00687458	0.0134494	0.0134171	0.0157522	0.00934792	0.0148122	0.0138286
332500	NT	0.0258598	0.0191615	0.0153583	0.0220789	0.0245529	0.0122215	0.023114	0.0250688	0.029081	0.0240375	0.0196012	0.0291937
332500	T	0.0175135	0.0151275	0.0192551	0.0178955	0.0188993	0.0198599	0.0247361	0.0240095	0.0269605	0.0293792	0.0236105	0.0215112
333500	NT	0.0203868	0.0196658	0.0155875	0.0246354	0.0182532	0.0206238	0.0241954	0.0296588	0.0237495	0.0267083	0.023165	0.0238159
333500	T	0.0103986	0.0151275	0.0128368	0.0139445	0.0129226	0.00992996	0.0218975	0.0190664	0.021326	0.0120187	0.0211603	0.0192064
334500	NT	0.0119037	0.0146233	0.0126075	0.015339	0.0166378	0.0122215	0.0153418	0.017301	0.0196297	0.0146896	0.0161487	0.0130603
334500	T	0.0108091	0.00857226	0.0132952	0.0151066	0.0113073	0.0198599	0.0141252	0.0151825	0.0180544	0.0227021	0.0151464	0.0145969
335500	NT	0.0143665	0.0151275	0.0123783	0.0130149	0.014861	0.0152769	0.0173693	0.0176541	0.018842	0.0200312	0.0147009	0.0169016
335500	T	0.0136824	0.012102	0.010086	0.0130149	0.0137303	0.0129853	0.0132466	0.013064	0.0155098	0.016025	0.0152577	0.0138286
336500	NT	0.0275017	0.0151275	0.0135244	0.030678	0.0258452	0.0183322	0.0187886	0.0165948	0.0209625	0.0253729	0.0134758	0.0176699
336500	T	0.0113564	0.0131105	0.0114614	0.00976118	0.012438	0.0122215	0.0114219	0.0137702	0.0127835	0.0106833	0.0114711	0.0169016
337500	NT	0.0105355	0.0110935	0.0119199	0.0120853	0.00694589	0.0106938	0.0138549	0.0165948	0.0145405	0.016025	0.0138099	0.0161334
337500	T	0.0079358	0.00857226	0.0132952	0.0125501	0.0111457	0.00763843	0.0141252	0.0162417	0.0167821	0.0146896	0.0130303	0.0176699
338500	NT	0.00779898	0.0131105	0.00939835	0.00906395	0.00856122	0.0114576	0.0191941	0.0201256	0.0224772	0.0173604	0.0198239	0.0253524
338500	T	0.0160084	0.00907652	0.013066	0.0151066	0.0206761	0.0175684	0.0243306	0.0264811	0.029081	0.0200312	0.0259493	0.0284255
339500	NT	0.0150507	0.02017	0.0128368	0.015339	0.0145379	0.0137492	0.0230465	0.0268342	0.0274452	0.0280437	0.025281	0.0253524
339500	T	0.0114932	0.0105893	0.0178798	0.0130149	0.0134072	0.0175684	0.0254795	0.0229503	0.025567	0.0240375	0.0228309	0.0291937
340500	NT	0.0173767	0.0191615	0.0153583	0.0190575	0.0187378	0.0168045	0.0287236	0.0243626	0.0276269	0.0240375	0.0281767	0.0238159
340500	T	0.0197027	0.0186573	0.0167336	0.025565	0.0211607	0.0129853	0.0248037	0.0293057	0.0293839	0.0333854	0.0268402	0.0276572
341500	NT	0.0166925	0.0126063	0.0119199	0.0195224	0.0159917	0.0114576	0.0309539	0.0296588	0.0329584	0.0360562	0.0289563	0.0199746
341500	T	0.0146402	0.00958077	0.00871066	0.0188251	0.0167994	0.0236791	0.0283857	0.0314242	0.0359877	0.0267083	0.0326315	0.0353398
342500	NT	0.0166925	0.0176488	0.015129	0.010226	0.0142148	0.0137492	0.0265609	0.0236564	0.0276269	0.0253729	0.024056	0.0376445
342500	T	0.00875675	0.00655526	0.0112322	0.0120853	0.0121149	0.00840227	0.0216272	0.0190664	0.0255064	0.0240375	0.027063	0.0230477
343500	NT	0.0146402	0.014119	0.0132952	0.0141769	0.017284	0.0168045	0.0304808	0.0293057	0.0341096	0.0360562	0.0320746	0.0230477
343500	T	0.0188817	0.0166403	0.0144414	0.0197548	0.0218069	0.0190961	0.0291291	0.0240095	0.0319285	0.0307146	0.0276198	0.0245842
344500	NT	0.0132719	0.0151275	0.0114614	0.0183603	0.0140533	0.0168045	0.0275071	0.0338958	0.0299897	0.03205	0.0267289	0.0399493
344500	T	0.0110828	0.0156318	0.0137537	0.010226	0.00985347	0.0122215	0.0272367	0.0360143	0.0310197	0.03205	0.028288	0.029962
345500	NT	0.00478885	0.00352976	0.00550147	0.00743709	0.00613823	0.00381921	0.00919155	0.00635546	0.0107236	0.00534167	0.0082414	0.00768256
345500	T	0.0034206	0.00302551	0.0041261	0.00488059	0.00436137	0.00152769	0.00952947	0.00600238	0.00933014	0.00934792	0.0101347	0.00845081
346500	NT	0.0165557	0.0211785	0.0192551	0.0202196	0.0192224	0.0236791	0.031427	0.034602	0.0344125	0.0307146	0.0302927	0.0338032
346500	T	0.0136824	0.0105893	0.00618915	0.0195224	0.0153456	0.00840227	0.0187886	0.0165948	0.0170851	0.0146896	0.0191557	0.0253524
347500	NT	0.0117669	0.00705951	0.0116906	0.0130149	0.0117919	0.00381921	0.0193293	0.0254218	0.0189632	0.0253729	0.0185988	0.0230477
347500	T	0.0123142	0.0105893	0.0119199	0.0132473	0.0117919	0.0129853	0.0206134	0.0162417	0.0231436	0.0120187	0.0234991	0.0284255
348500	NT	0.00985134	0.010085	0.0146706	0.0144094	0.0122765	0.0183322	0.0268988	0.0275403	0.0269605	0.0427333	0.0271743	0.0307302
348500	T	0.015598	0.016136	0.0165044	0.0155714	0.0171224	0.0114576	0.0228437	0.0264811	0.0218713	0.0186958	0.0232764	0.0222794
349500	NT	0.021755	0.0186573	0.0105445	0.0264946	0.0187378	0.0168045	0.0353469	0.0381328	0.041501	0.0427333	0.0329656	0.0430223
349500	T	0.0113564	0.0126063	0.00848143	0.00906395	0.0116303	0.0129853	0.0209513	0.0243626	0.0231436	0.0106833	0.0238332	0.0215112
350500	NT	0.0223023	0.0156318	0.0197136	0.0225437	0.0243914	0.0198599	0.0358876	0.0413105	0.0415616	0.0547521	0.0334111	0.0422541
350500	T	0.0140929	0.012102	0.0057307	0.0079019	0.0119534	0.0206238	0.020681	0.026128	0.0218713	0.0307146	0.0230536	0.0169016
351500	NT	0.0158716	0.0136148	0.0123783	0.0176631	0.0182532	0.014513	0.0347386	0.0423697	0.0403498	0.0307146	0.0299586	0.0345715
351500	T	0.0142297	0.010085	0.0116906	0.015339	0.0134072	0.00840227	0.0264933	0.0324835	0.0272028	0.0373917	0.0314064	0.029962
352500	NT	0.0102618	0.0105893	0.010086	0.0125501	0.00839968	0.00992996	0.0222354	0.0247157	0.0235677	0.0307146	0.0241673	0.0268889
352500	T	0.0145034	0.0126063	0.016046	0.0197548	0.0185762	0.0175684	0.0321028	0.0335427	0.0316256	0.0440687	0.0290676	0.0368763
353500	NT	0.00492567	0.0105893	0.0105445	0.00883154	0.00839968	0.00763843	0.0217623	0.0233034	0.0227801	0.0307146	0.0183761	0.0230477
353500	T	0.0176503	0.014119	0.013066	0.0197548	0.0229376	0.0160407	0.0252768	0.0208318	0.0259911	0.0240375	0.0250583	0.0307302
354500	NT	0.0114932	0.00857226	0.0137537	0.011388	0.0121149	0.0152769	0.0268988	0.0257749	0.0287175	0.0253729	0.0285108	0.0414858
354500	T	0.00738851	0.00504251	0.00916912	0.00720468	0.00856122	0.00687458	0.0235196	0.0169479	0.0236283	0.0280437	0.0271743	0.0238159
355500	NT	0.0135456	0.0115978	0.0098568	0.0174307	0.0129226	0.0190961	0.0268312	0.0268342	0.0319285	0.0333854	0.028288	0.0207429
355500	T	0.0112196	0.0115978	0.0114614	0.0109232	0.0111457	0.0129853	0.0308863	0.0353081	0.0307168	0.0186958	0.0315178	0.029962
356500	NT	0.00861992	0.014119	0.0119199	0.0151066	0.0177686	0.014513	0.0237899	0.0300119	0.0310197	0.0186958	0.0289563	0.0276572
356500	T	0.00875675	0.010085	0.00962757	0.0109232	0.0116303	0.0106938	0.0237899	0.0250688	0.0232042	0.0280437	0.0253924	0.029962
357500	NT	0.0117669	0.0115978	0.00939835	0.011388	0.00872275	0.00992996	0.0205458	0.0247157	0.0180544	0.0227021	0.0182647	0.0215112
357500	T	0.0132719	0.0105893	0.0171921	0.0130149	0.0174455	0.0213876	0.027034	0.0307181	0.02484	0.0146896	0.0249469	0.0238159
358500	NT	0.00574662	0.00605101	0.00893989	0.00720468	0.00646129	0.00840227	0.00925913	0.00776779	0.0104813	0.00534167	0.00612536	0.00998732
358500	T	0.00807263	0.00605101	0.00779375	0.00673986	0.00791509	0.00687458	0.00750193	0.00635546	0.00823961	0.0080125	0.00801866	0.00460953
359500	NT	0.00465202	0.00252125	0.00756452	0.00441577	0.00419984	0.00381921	0.00642057	0.00494314	0.00636146	0.00934792	0.00590262	0.00998732
359500	T	0.00410473	0.00403401	0.00710607	0.00534541	0.00306911	0.00763843	0.00682608	0.00459006	0.00769434	0.00133542	0.0052344	0.00307302
360500	NT	0.0112196	0.00705951	0.016046	0.0125501	0.0130841	0.0122215	0.0195996	0.021538	0.0227801	0.0146896	0.0169283	0.0245842
360500	T	0.0209341	0.0156318	0.0098568	0.0141769	0.0232607	0.0152769	0.0176397	0.0151825	0.0185997	0.0173604	0.0158146	0.0122921
361500	NT	0.0157348	0.0110935	0.018109	0.0181279	0.017607	0.0168045	0.0318325	0.0409574	0.0336855	0.0347208	0.0308496	0.0291937
361500	T	0.0151875	0.012102	0.00871066	0.0139445	0.0145379	0.0168045	0.0212892	0.0211849	0.0194479	0.0133542	0.0241673	0.0238159
362500	NT	0.0142297	0.0115978	0.0171921	0.0227761	0.02003	0.0175684	0.0329814	0.0395451	0.0343519	0.0454042	0.0298472	0.0238159
362500	T	0.0128615	0.0126063	0.00802298	0.0127825	0.0122765	0.0129853	0.0245333	0.0310711	0.0215684	0.0373917	0.0214945	0.0284255
363500	NT	0.00957769	0.012102	0.0153583	0.0139445	0.0137303	0.0122215	0.0262905	0.0275403	0.0278087	0.0240375	0.0269516	0.0253524
363500	T	0.0112196	0.0105893	0.010086	0.0123177	0.00969194	0.0168045	0.0207486	0.0180071	0.0224772	0.0200312	0.0228309	0.0276572
364500	NT	0.00738851	0.00907652	0.0139829	0.00720468	0.00694589	0.0114576	0.0200051	0.017301	0.0178727	0.016025	0.0208262	0.0215112
364500	T	0.0125878	0.00806801	0.00939835	0.0127825	0.0122765	0.014513	0.0180452	0.0208318	0.0189632	0.0146896	0.0185988	0.0169016
365500	NT	0.00725168	0.0110935	0.0126075	0.00859913	0.00775355	0.00992996	0.0136522	0.0109455	0.0146011	0.016025	0.0129189	0.0130603
365500	T	0.00779898	0.00756376	0.00848143	0.00743709	0.00726896	0.0129853	0.0147335	0.0141232	0.0129047	0.0133542	0.0170396	0.0169016
366500	NT	0.00807263	0.012102	0.0107737	0.0109232	0.0109842	0.0106938	0.0157473	0.0144763	0.0173274	0.0146896	0.018042	0.0192064
366500	T	0.0084831	0.00958077	0.00939835	0.0111556	0.00807662	0.0168045	0.01791	0.0162417	0.0159339	0.016025	0.0152577	0.0138286
367500	NT	0.0164189	0.0131105	0.0153583	0.0141769	0.0171224	0.0137492	0.0266285	0.0328365	0.0253247	0.0293792	0.0258379	0.0291937
367500	T	0.0169662	0.014119	0.0174213	0.0151066	0.0187378	0.0168045	0.0225058	0.0204787	0.0241736	0.0293792	0.0213831	0.0207429
368500	NT	0.0140929	0.0156318	0.0107737	0.0132473	0.0111457	0.0122215	0.0289263	0.0324835	0.0341701	0.0200312	0.0258379	0.029962
368500	T	0.0108091	0.00806801	0.013066	0.0106908	0.0117919	0.0137492	0.0268312	0.0268342	0.031262	0.0347208	0.0286221	0.0291937
369500	NT	0.0164189	0.018153	0.0112322	0.015339	0.0193839	0.0160407	0.0301429	0.0247157	0.0350183	0.0280437	0.0292904	0.0353398
369500	T	0.0109459	0.014119	0.0135244	0.0160362	0.0146994	0.0175684	0.0298049	0.0236564	0.0330796	0.0347208	0.0265061	0.0276572
370500	NT	0.0119037	0.00857226	0.0112322	0.0132473	0.015184	0.0122215	0.0259526	0.0275403	0.0276269	0.0347208	0.0268402	0.0276572
370500	T	0.0149138	0.00958077	0.0103153	0.0120853	0.0155071	0.0175684	0.0262905	0.0278934	0.0259305	0.0240375	0.0248356	0.0276572
371500	NT	0.00944087	0.0115978	0.0128368	0.00999359	0.0111457	0.0114576	0.0162204	0.0158887	0.0175092	0.00667708	0.0165942	0.0184381
371500	T	0.0121774	0.0110935	0.00893989	0.0162686	0.0137303	0.0137492	0.0181803	0.0169479	0.0156916	0.016025	0.015035	0.0138286
372500	NT	0.00985134	0.00907652	0.00756452	0.00604263	0.00662283	0.0106938	0.00817778	0.0056493	0.00611912	0.0080125	0.00645947	0.00307302
372500	T	0.00547297	0.00504251	0.00779375	0.00557782	0.00533057	0.00229153	0.00662332	0.00847395	0.00684614	0.00667708	0.00757318	0.00384128
373500	NT	0.0136824	0.0131105	0.015129	0.0162686	0.0190608	0.0175684	0.0135846	0.0162417	0.0159945	0.0080125	0.0151464	0.0145969
373500	T	0.00684121	0.00857226	0.00825221	0.00952877	0.00775355	0.00687458	0.0110163	0.0102394	0.00860312	0.0120187	0.00835277	0.0130603
374500	NT	0.00752533	0.012102	0.0158167	0.0132473	0.0103381	0.0175684	0.0187886	0.0208318	0.0209019	0.0213667	0.0212717	0.0291937
374500	T	0.014777	0.014119	0.0112322	0.0118529	0.0117919	0.0190961	0.0164231	0.017301	0.014904	0.016025	0.0183761	0.0261207
375500	NT	0.010125	0.014119	0.0139829	0.0118529	0.0135687	0.0190961	0.0257499	0.021891	0.0310803	0.0253729	0.0276198	0.0238159
375500	T	0.019429	0.016136	0.0098568	0.0237057	0.0234222	0.0198599	0.0265609	0.0204787	0.0231436	0.0427333	0.0246128	0.0253524
376500	NT	0.0117669	0.0110935	0.0153583	0.0137121	0.010015	0.00611074	0.0275746	0.0264811	0.0294445	0.0240375	0.0329656	0.0376445
376500	T	0.0181976	0.0156318	0.0158167	0.0178955	0.0184147	0.0137492	0.0277098	0.0240095	0.030535	0.0253729	0.0266175	0.0307302
377500	NT	0.0116301	0.00605101	0.0132952	0.0132473	0.00936888	0.00763843	0.0288588	0.0310711	0.0316256	0.0227021	0.0308496	0.0314985
377500	T	0.0108091	0.014119	0.0121491	0.0120853	0.0140533	0.00840227	0.0238575	0.0201256	0.0262335	0.0213667	0.0241673	0.0291937
378500	NT	0.0134088	0.0196658	0.0169629	0.0176631	0.0140533	0.0213876	0.0233168	0.021891	0.0245977	0.0200312	0.023165	0.0276572
378500	T	0.00752533	0.00806801	0.0116906	0.0139445	0.00936888	0.00763843	0.0174369	0.0222441	0.0201749	0.0186958	0.0197125	0.0253524
379500	NT	0.0142297	0.014119	0.0158167	0.0174307	0.0146994	0.0183322	0.0174369	0.0151825	0.0184785	0.0120187	0.0147009	0.0176699
379500	T	0.0157348	0.0105893	0.0153583	0.0181279	0.0158302	0.0129853	0.013517	0.0187133	0.016661	0.0146896	0.0112484	0.0138286
380500	NT	0.00478885	0.00504251	0.00710607	0.00441577	0.00387678	0.00611074	0.00756951	0.00706162	0.00690673	0.00534167	0.00545714	0.00614605
380500	T	0.00725168	0.0110935	0.0119199	0.00418336	0.00646129	0.00611074	0.00723159	0.00670854	0.00521034	0.00534167	0.00545714	0.00230477
381500	NT	0.0079358	0.00605101	0.00550147	0.00627504	0.00710742	0.00840227	0.00750193	0.00706162	0.00648263	0.00267083	0.00556851	0.00845081
381500	T	0.00519932	0.00504251	0.00802298	0.00395095	0.00533057	0.00611074	0.00858328	0.00670854	0.00605854	0.00667708	0.00645947	0.00768256
382500	NT	0.0112196	0.012102	0.0119199	0.0123177	0.012438	0.0175684	0.0229113	0.021891	0.0225983	0.0227021	0.0190443	0.0169016
382500	T	0.00916722	0.0105893	0.010086	0.00743709	0.00823815	0.0114576	0.01595	0.0180071	0.017388	0.0173604	0.0130303	0.0169016
383500	NT	0.0162821	0.0166403	0.0126075	0.020452	0.0171224	0.0175684	0.0302105	0.0335427	0.0333825	0.0400625	0.029179	0.0230477
383500	T	0.0109459	0.0151275	0.00916912	0.0116204	0.0116303	0.0137492	0.0198024	0.021538	0.0237495	0.0146896	0.020158	0.0207429
384500	NT	0.0106723	0.00655526	0.015129	0.0130149	0.00936888	0.0122215	0.0279126	0.030365	0.0298686	0.0213667	0.0216058	0.0230477
384500	T	0.0138192	0.0196658	0.0112322	0.020452	0.0174455	0.0137492	0.023452	0.0233034	0.021629	0.016025	0.0255038	0.0215112
385500	NT	0.0117669	0.0126063	0.0123783	0.0162686	0.0179301	0.0129853	0.0283181	0.0264811	0.0319891	0.0387271	0.0285108	0.0384128
385500	T	0.0161453	0.0115978	0.013066	0.0160362	0.0146994	0.0137492	0.0263581	0.0331896	0.0311409	0.0373917	0.0268402	0.0230477
386500	NT	0.0161453	0.018153	0.0121491	0.0181279	0.0206761	0.0152769	0.0282505	0.0314242	0.0310803	0.0373917	0.0324087	0.0322667
386500	T	0.0145034	0.014119	0.010086	0.0167334	0.0167994	0.0190961	0.0310215	0.0367204	0.031262	0.0347208	0.0301813	0.0345715
387500	NT	0.0110828	0.0136148	0.0105445	0.0132473	0.0130841	0.0137492	0.0304808	0.0310711	0.0282934	0.0280437	0.0324087	0.0368763
387500	T	0.015598	0.0156318	0.00871066	0.016501	0.0146994	0.00916611	0.022303	0.0233034	0.0209625	0.0173604	0.024056	0.0222794
388500	NT	0.0119037	0.012102	0.0187967	0.0130149	0.0163148	0.0190961	0.0245333	0.0225972	0.0233859	0.0253729	0.0198239	0.0222794
388500	T	0.0117669	0.0136148	0.013066	0.0134797	0.0119534	0.0137492	0.0163556	0.0155356	0.0139952	0.0173604	0.0124735	0.0176699
389500	NT	0.00738851	0.00907652	0.00618915	0.00557782	0.00775355	0.00916611	0.00898879	0.00918011	0.00811844	0.00400625	0.00723907	0.0069143
389500	T	0.00465202	0.00857226	0.0103153	0.00488059	0.00791509	0.0053469	0.0104081	0.00706162	0.0090878	0.0120187	0.00946647	0.00921907
390500	NT	0.00588344	0.00302551	0.00641838	0.00604263	0.00452291	0.0053469	0.00689366	0.0074147	0.00630088	0.00534167	0.00668221	0.0115238
390500	T	0.00437837	0.00453826	0.00779375	0.00185927	0.00226145	0.00381921	0.00479853	0.00353081	0.00369571	0.00400625	0.00456618	0.0069143
391500	NT	0.0135456	0.0146233	0.0126075	0.0127825	0.0130841	0.0152769	0.0141928	0.0137702	0.0129047	0.0120187	0.0118052	0.0145969
391500	T	0.0197027	0.0211785	0.0123783	0.0209168	0.0205146	0.0152769	0.0154769	0.0169479	0.0173274	0.0146896	0.0140326	0.0215112
392500	NT	0.0116301	0.00958077	0.00916912	0.0106908	0.0143764	0.0206238	0.0207486	0.0225972	0.0153281	0.0173604	0.0203808	0.0130603
392500	T	0.0166925	0.0131105	0.0135244	0.0120853	0.015184	0.0229153	0.0225734	0.0204787	0.024113	0.0173604	0.0228309	0.0176699
393500	NT	0.00998816	0.0136148	0.013066	0.0106908	0.0155071	0.0183322	0.0284533	0.0264811	0.0275057	0.0253729	0.0266175	0.0176699
393500	T	0.0172398	0.0146233	0.0128368	0.0158038	0.0174455	0.0236791	0.0302105	0.0293057	0.0278693	0.0347208	0.0285108	0.0199746
394500	NT	0.014777	0.0156318	0.0142121	0.0130149	0.0143764	0.0137492	0.0308187	0.034955	0.0315044	0.0333854	0.0296245	0.0268889
394500	T	0.0121774	0.010085	0.0103153	0.0127825	0.0163148	0.0152769	0.0237899	0.0296588	0.02484	0.0333854	0.025281	0.0322667
395500	NT	0.0136824	0.0146233	0.015129	0.0132473	0.0140533	0.0168045	0.027845	0.0250688	0.0285357	0.0173604	0.0299586	0.0276572
395500	T	0.00971452	0.012102	0.0139829	0.0111556	0.00936888	0.0106938	0.023114	0.0247157	0.0233254	0.0333854	0.0247242	0.0268889
396500	NT	0.0108091	0.0115978	0.0098568	0.016501	0.0145379	0.0137492	0.0261554	0.0285996	0.0272634	0.0293792	0.0239446	0.0207429
396500	T	0.00930404	0.00705951	0.010086	0.00952877	0.0117919	0.0152769	0.0238575	0.0183602	0.0219925	0.0307146	0.022274	0.0245842
397500	NT	0.0108091	0.0131105	0.0123783	0.00952877	0.012438	0.00992996	0.0275071	0.0275403	0.0244159	0.0333854	0.0267289	0.0376445
397500	T	0.017924	0.022187	0.0158167	0.020452	0.0177686	0.0160407	0.0287912	0.0250688	0.0261729	0.0227021	0.0241673	0.0238159
398500	NT	0.0140929	0.0131105	0.013066	0.015339	0.0134072	0.00992996	0.0187886	0.0144763	0.0177515	0.0253729	0.0203808	0.0161334
398500	T	0.0134088	0.00958077	0.0174213	0.0169659	0.0146994	0.0114576	0.0225734	0.0257749	0.0232648	0.0200312	0.0202694	0.0245842
399500	NT	0.00766215	0.00907652	0.00916912	0.00697227	0.00646129	0.00458306	0.012368	0.0105924	0.0111477	0.00667708	0.0124735	0.0107556
399500	T	0.00533614	0.010085	0.0144414	0.0127825	0.00985347	0.0106938	0.0150039	0.0127109	0.0145405	0.0146896	0.0135872	0.0153651
400500	NT	0.0151875	0.0105893	0.0155875	0.0137121	0.0158302	0.0160407	0.0191265	0.0194195	0.015631	0.0253729	0.0175965	0.0161334
400500	T	0.0140929	0.012102	0.0123783	0.0209168	0.015184	0.0137492	0.0183831	0.0180071	0.0205384	0.0227021	0.0174851	0.0184381
401500	NT	0.00957769	0.0115978	0.0139829	0.011388	0.0140533	0.0190961	0.0276422	0.0264811	0.0276875	0.0280437	0.0245015	0.0307302
401500	T	0.00656756	0.00857226	0.00916912	0.00627504	0.00839968	0.00458306	0.0225058	0.0176541	0.0212049	0.016025	0.0230536	0.0215112
402500	NT	0.0132719	0.0105893	0.0107737	0.0123177	0.0130841	0.0106938	0.0279802	0.0289527	0.029081	0.0267083	0.0310723	0.0276572
402500	T	0.0150507	0.0151275	0.0128368	0.0162686	0.0161532	0.0213876	0.024263	0.0268342	0.0263546	0.0253729	0.0273971	0.0253524
403500	NT	0.0112196	0.0110935	0.00916912	0.00976118	0.0103381	0.0106938	0.0327111	0.0324835	0.0316861	0.0280437	0.0337452	0.0307302
403500	T	0.0116301	0.0166403	0.0135244	0.0144094	0.0145379	0.0114576	0.0240602	0.0233034	0.026294	0.0267083	0.0265061	0.0145969
404500	NT	0.0158716	0.00806801	0.0116906	0.015339	0.0158302	0.0198599	0.0296022	0.0268342	0.0301715	0.0373917	0.0292904	0.0230477
404500	T	0.0154611	0.0126063	0.0110029	0.0141769	0.017284	0.0122215	0.0289939	0.030365	0.0297474	0.0293792	0.0288449	0.0322667
405500	NT	0.0090304	0.0146233	0.0105445	0.0111556	0.0119534	0.00763843	0.0170314	0.013064	0.0155704	0.0106833	0.015035	0.0184381
405500	T	0.0109459	0.00958077	0.0107737	0.00743709	0.0146994	0.014513	0.0172342	0.0151825	0.0144193	0.0106833	0.0139213	0.0115238
406500	NT	0.0125878	0.0110935	0.0107737	0.0127825	0.010015	0.00992996	0.0131115	0.00882703	0.0145405	0.0080125	0.0126962	0.0145969
406500	T	0.0128615	0.00705951	0.00962757	0.0130149	0.0134072	0.00763843	0.0136522	0.0123578	0.0135105	0.0213667	0.0139213	0.0122921
407500	NT	0.0132719	0.016136	0.0110029	0.0209168	0.0205146	0.0190961	0.0218975	0.0233034	0.024113	0.0200312	0.0230536	0.0245842
407500	T	0.0177871	0.012102	0.0137537	0.0178955	0.0127611	0.0190961	0.0268312	0.0236564	0.026597	0.0146896	0.0260606	0.0276572
408500	NT	0.017924	0.0216828	0.0112322	0.0174307	0.0169609	0.0190961	0.0263581	0.026128	0.0247794	0.0173604	0.0263947	0.0184381
408500	T	0.0138192	0.0136148	0.0139829	0.0146418	0.0150225	0.024443	0.0285208	0.030365	0.0273846	0.0200312	0.0304041	0.0238159
409500	NT	0.0139561	0.0191615	0.0116906	0.0176631	0.0205146	0.0160407	0.0219651	0.0225972	0.0221742	0.0213667	0.0226082	0.0199746
409500	T	0.00944087	0.0110935	0.0121491	0.0116204	0.0161532	0.0137492	0.0222354	0.0271872	0.0238706	0.0173604	0.0204921	0.0307302
410500	NT	0.00957769	0.0156318	0.0107737	0.0127825	0.0140533	0.0168045	0.0222354	0.0278934	0.0253247	0.0133542	0.0214945	0.0161334
410500	T	0.0105355	0.00907652	0.0114614	0.010226	0.0125995	0.0114576	0.0202079	0.0233034	0.0182968	0.0146896	0.0192671	0.0207429
411500	NT	0.00998816	0.00554676	0.0126075	0.00836672	0.0117919	0.00916611	0.0241954	0.0225972	0.0252035	0.016025	0.0248356	0.0184381
411500	T	0.0129983	0.0115978	0.0162752	0.0148742	0.0145379	0.0106938	0.0260878	0.0293057	0.0264152	0.0213667	0.0277312	0.0314985
412500	NT	0.0136824	0.012102	0.0137537	0.0125501	0.0119534	0.0152769	0.0274395	0.0247157	0.0285963	0.0280437	0.0256152	0.0207429
412500	T	0.0184713	0.0166403	0.0123783	0.0213816	0.0203531	0.0183322	0.0280477	0.0293057	0.0270211	0.0240375	0.0269516	0.033035
413500	NT	0.0177871	0.0156318	0.0162752	0.021614	0.0164763	0.0252068	0.0337925	0.0363674	0.0375023	0.0347208	0.0322974	0.033035
413500	T	0.0128615	0.0146233	0.00664761	0.0178955	0.017607	0.0137492	0.0258174	0.0285996	0.0244159	0.0373917	0.0301813	0.0276572
414500	NT	0.00998816	0.00958077	0.0137537	0.0106908	0.010015	0.0114576	0.0275071	0.0314242	0.0272634	0.0253729	0.0281767	0.0345715
414500	T	0.0210709	0.014119	0.0153583	0.0139445	0.0190608	0.0183322	0.0323056	0.026128	0.0304744	0.0347208	0.0281767	0.0376445
415500	NT	0.0127246	0.00907652	0.0126075	0.0125501	0.0103381	0.014513	0.0356173	0.034955	0.0341096	0.0347208	0.0306268	0.0284255
415500	T	0.0160084	0.00857226	0.0107737	0.0158038	0.0145379	0.014513	0.0337249	0.0342489	0.0329584	0.0186958	0.0311837	0.0353398
416500	NT	0.0135456	0.014119	0.0139829	0.0178955	0.0174455	0.0236791	0.0314946	0.0296588	0.0318073	0.0373917	0.0307382	0.0322667
416500	T	0.0240811	0.0151275	0.0126075	0.0244029	0.0195454	0.0168045	0.0308863	0.0324835	0.0316256	0.0280437	0.0322974	0.0230477
417500	NT	0.0143665	0.0136148	0.0135244	0.0146418	0.0166378	0.00992996	0.0233168	0.0331896	0.0247794	0.0253729	0.0268402	0.0222794
417500	T	0.0199763	0.02017	0.0112322	0.0188251	0.0260067	0.0190961	0.0239926	0.0208318	0.0243553	0.0200312	0.0226082	0.0238159
418500	NT	0.0157348	0.0110935	0.0153583	0.0141769	0.0177686	0.0152769	0.0139901	0.0183602	0.0153281	0.0080125	0.0139213	0.0107556
418500	T	0.00930404	0.00958077	0.0112322	0.011388	0.0125995	0.00992996	0.0135846	0.0148294	0.0105419	0.00934792	0.0104688	0.0115238
419500	NT	0.00711486	0.00655526	0.0107737	0.0079019	0.00613823	0.0114576	0.0102729	0.00812087	0.00654322	0.00133542	0.00924373	0.00768256
419500	T	0.00369425	0.00554676	0.00939835	0.00232409	0.00274605	0.00687458	0.00662332	0.00670854	0.00569502	0.00133542	0.00545714	0.00614605
420500	NT	0.0108091	0.0206743	0.0123783	0.0123177	0.0140533	0.00840227	0.00817778	0.00882703	0.00672497	0.00400625	0.00679358	0.00614605
420500	T	0.00465202	0.00958077	0.0119199	0.00650745	0.00581516	0.00992996	0.00770468	0.00635546	0.00733083	0.00667708	0.00579125	0.00614605
421500	NT	0.0116301	0.0131105	0.0142121	0.00720468	0.00743049	0.014513	0.0166259	0.0165948	0.0156916	0.0080125	0.015035	0.0238159
421500	T	0.00971452	0.0176488	0.0121491	0.0104584	0.0135687	0.0152769	0.0145308	0.0134171	0.0137529	0.0106833	0.0114711	0.00998732
422500	NT	0.012451	0.010085	0.0114614	0.0148742	0.0146994	0.0114576	0.0281153	0.0243626	0.0232042	0.0213667	0.0229423	0.0261207
422500	T	0.0114932	0.00806801	0.0126075	0.00976118	0.0125995	0.0114576	0.0229113	0.0197725	0.0211443	0.0227021	0.0213831	0.0176699
423500	NT	0.0135456	0.0211785	0.0119199	0.0162686	0.0158302	0.0152769	0.0258174	0.0225972	0.0225983	0.0213667	0.023165	0.0268889
423500	T	0.00957769	0.00907652	0.0112322	0.0139445	0.0113073	0.0122215	0.0235196	0.026128	0.0250823	0.0186958	0.0250583	0.0261207
424500	NT	0.0146402	0.0156318	0.015129	0.0171983	0.0167994	0.0267345	0.0291291	0.0370735	0.0308379	0.0267083	0.0281767	0.0230477
424500	T	0.0190186	0.012102	0.0110029	0.0160362	0.0214838	0.0160407	0.031427	0.0307181	0.0325343	0.0333854	0.0304041	0.0268889
425500	NT	0.00820945	0.012102	0.0121491	0.0104584	0.00985347	0.0114576	0.0227085	0.021538	0.021629	0.0253729	0.0213831	0.0230477
425500	T	0.0109459	0.0171445	0.0167336	0.0118529	0.0113073	0.0175684	0.0239926	0.0268342	0.0255064	0.0173604	0.0213831	0.0199746
426500	NT	0.012451	0.010085	0.0123783	0.0134797	0.0103381	0.00840227	0.0229789	0.0197725	0.0205384	0.0146896	0.0229423	0.0291937
426500	T	0.0132719	0.0126063	0.0116906	0.0134797	0.0125995	0.0137492	0.0197348	0.0180071	0.0195085	0.0146896	0.0207149	0.0145969
427500	NT	0.0116301	0.0146233	0.0098568	0.0125501	0.0130841	0.00840227	0.0220327	0.0194195	0.0210231	0.0253729	0.0227195	0.0238159
427500	T	0.012451	0.00907652	0.0116906	0.00952877	0.0117919	0.0152769	0.023114	0.021538	0.0265364	0.0253729	0.0288449	0.0338032
428500	NT	0.00437837	0.00504251	0.00618915	0.00371854	0.00936888	0.00458306	0.0134494	0.0112986	0.0128441	0.00934792	0.0103574	0.0161334
428500	T	0.0045152	0.00806801	0.00687684	0.00557782	0.00920734	0.014513	0.0108136	0.00918011	0.0122988	0.016025	0.0139213	0.0161334
429500	NT	0	0	0	0	0	0	0	0	0	0	0	0
429500	T	0	0	0	0	0	0	0	0	0	0	0	0
430500	NT	0	0	0	0	0	0	0	0	0	0	0	0
430500	T	0	0	0	0	0	0	0	0	0	0	0	0
431500	NT	0	0	0	0	0	0	0	0	0	0	0	0
431500	T	0	0	0	0	0	0	0	0	0	0	0	0
432500	NT	0	0	0	0	0	0	0	0	0	0	0	0
432500	T	0	0	0	0	0	0	0	0	0	0	0	0
433500	NT	0.000273648	0.00151275	0.00229228	0.000232409	0.00145379	0.000763843	0.00533921	0.00459006	0.00514975	0.00534167	0.00723907	0.0107556
433500	T	0.00164189	0.00302551	0.00229228	0.00162686	0.00161532	0.00305537	0.003582	0.00247157	0.00315044	0.00133542	0.00423207	0.00460953
434500	NT	0.0191554	0.0176488	0.0137537	0.026727	0.025199	0.024443	0.0347386	0.0374266	0.0338066	0.0307146	0.0307382	0.0307302
434500	T	0.00985134	0.012102	0.00939835	0.0104584	0.00936888	0.0152769	0.0315622	0.0289527	0.0281116	0.0267083	0.0354157	0.0284255
435500	NT	0.0110828	0.0115978	0.00962757	0.0174307	0.0182532	0.0106938	0.0341304	0.0307181	0.032292	0.0494104	0.0332997	0.0253524
435500	T	0.0134088	0.0136148	0.0139829	0.0160362	0.0145379	0.014513	0.0360903	0.0342489	0.0358059	0.0600937	0.0367522	0.036108
436500	NT	0.0191554	0.0176488	0.0123783	0.0192899	0.0229376	0.0152769	0.0371717	0.0321304	0.0385323	0.0413979	0.032186	0.029962
436500	T	0.0109459	0.0115978	0.0137537	0.00929636	0.010015	0.0137492	0.0311566	0.030365	0.0295657	0.0454042	0.0292904	0.0307302
437500	NT	0.0125878	0.018153	0.0135244	0.0139445	0.0142148	0.0137492	0.0311566	0.0300119	0.0310803	0.0454042	0.0329656	0.0276572
437500	T	0.0175135	0.0156318	0.0098568	0.0151066	0.0158302	0.0213876	0.0290615	0.0335427	0.0289598	0.0347208	0.0256152	0.0276572
438500	NT	0.0105355	0.00857226	0.0119199	0.011388	0.0143764	0.0114576	0.0300077	0.0225972	0.0292627	0.0240375	0.0310723	0.0268889
438500	T	0.0120405	0.0110935	0.00939835	0.0139445	0.0164763	0.014513	0.0292643	0.0296588	0.0253247	0.0253729	0.0246128	0.0253524
439500	NT	0.012451	0.010085	0.0126075	0.0146418	0.012438	0.0160407	0.0321704	0.0254218	0.0304138	0.0267083	0.0311837	0.0353398
439500	T	0.0102618	0.00554676	0.0103153	0.00906395	0.0119534	0.0122215	0.030278	0.0190664	0.0245977	0.0227021	0.0257265	0.0276572
440500	NT	0.0135456	0.00958077	0.0121491	0.0130149	0.0150225	0.0152769	0.0287912	0.0247157	0.0299897	0.0253729	0.0294017	0.0307302
440500	T	0.0161453	0.012102	0.00893989	0.0195224	0.0213223	0.0152769	0.0273043	0.0176541	0.025567	0.0186958	0.0276198	0.0215112
441500	NT	0.00670438	0.00655526	0.0121491	0.00883154	0.00936888	0.014513	0.0232492	0.0169479	0.0206596	0.016025	0.0276198	0.0268889
441500	T	0.0131351	0.012102	0.0114614	0.0148742	0.0145379	0.0175684	0.0205458	0.0180071	0.0198114	0.0146896	0.022274	0.0238159
442500	NT	0.0157348	0.0176488	0.0135244	0.0148742	0.014861	0.0137492	0.0281153	0.0321304	0.0270817	0.0307146	0.0288449	0.029962
442500	T	0.0121774	0.014119	0.00687684	0.0132473	0.0142148	0.014513	0.0252768	0.0268342	0.0249006	0.0146896	0.0249469	0.0314985
443500	NT	0.00944087	0.010085	0.015129	0.0079019	0.0134072	0.0168045	0.0293319	0.026128	0.0306562	0.0333854	0.0299586	0.0253524
443500	T	0.0164189	0.014119	0.00962757	0.0209168	0.0193839	0.0122215	0.026696	0.0233034	0.0267181	0.0253729	0.0278426	0.0284255
444500	NT	0.00820945	0.014119	0.00939835	0.0125501	0.00985347	0.0175684	0.0271691	0.0222441	0.0268393	0.0173604	0.0281767	0.0253524
444500	T	0.00944087	0.0105893	0.0110029	0.0104584	0.0109842	0.0122215	0.0245333	0.0257749	0.0254458	0.0253729	0.0292904	0.0207429
445500	NT	0.0162821	0.0186573	0.0137537	0.0257974	0.0180916	0.0114576	0.0300077	0.0254218	0.0325343	0.0213667	0.03007	0.033035
445500	T	0.0140929	0.00907652	0.0110029	0.0148742	0.0122765	0.00916611	0.0292643	0.0296588	0.0279298	0.0413979	0.0287335	0.0245842
446500	NT	0.0131351	0.00907652	0.0110029	0.0185927	0.0177686	0.0198599	0.0282505	0.0225972	0.02484	0.0413979	0.022274	0.0215112
446500	T	0.00930404	0.0110935	0.0121491	0.00999359	0.012438	0.0106938	0.0271016	0.0289527	0.0304138	0.0347208	0.0277312	0.0291937
447500	NT	0.0120405	0.0176488	0.0110029	0.0144094	0.0150225	0.0152769	0.0277098	0.021891	0.0313832	0.0240375	0.0305154	0.0276572
447500	T	0.0105355	0.0115978	0.0116906	0.0144094	0.0167994	0.0129853	0.0334545	0.0296588	0.0294445	0.0200312	0.0328542	0.0268889
448500	NT	0.0145034	0.016136	0.0126075	0.0171983	0.0209992	0.0282622	0.0312918	0.0338958	0.0330796	0.0347208	0.0272857	0.0291937
448500	T	0.0149138	0.00756376	0.0107737	0.0104584	0.0134072	0.00916611	0.033049	0.0409574	0.0332008	0.0413979	0.0348589	0.0407176
449500	NT	0.0190186	0.0191615	0.0146706	0.0169659	0.0214838	0.0221514	0.0348738	0.0310711	0.0361089	0.0534167	0.0348589	0.036108
449500	T	0.0109459	0.010085	0.0137537	0.010226	0.0134072	0.0152769	0.0326435	0.0307181	0.0312015	0.0293792	0.0375318	0.036108
450500	NT	0.0121774	0.0126063	0.0098568	0.0123177	0.015184	0.0114576	0.0281829	0.0275403	0.0253853	0.0200312	0.0288449	0.0284255
450500	T	0.0113564	0.0110935	0.0123783	0.0146418	0.0106611	0.014513	0.027845	0.021891	0.025567	0.0333854	0.0262834	0.0261207
451500	NT	0.00998816	0.0126063	0.0114614	0.0141769	0.0119534	0.00992996	0.0235196	0.0137702	0.0187209	0.0173604	0.0242787	0.0192064
451500	T	0.00957769	0.00907652	0.0103153	0.00929636	0.00823815	0.0122215	0.0215596	0.0187133	0.0200538	0.0186958	0.025281	0.0238159
452500	NT	0.0142297	0.0136148	0.0121491	0.0151066	0.0197069	0.0213876	0.0250064	0.0289527	0.0262335	0.0267083	0.0259493	0.0276572
452500	T	0.0175135	0.0136148	0.0107737	0.0158038	0.0203531	0.0206238	0.026696	0.0247157	0.0258094	0.0240375	0.0250583	0.0276572
453500	NT	0.0180608	0.0176488	0.0123783	0.0188251	0.0205146	0.0183322	0.0301429	0.0324835	0.0287175	0.0240375	0.0358612	0.0307302
453500	T	0.0270912	0.0272295	0.0114614	0.0195224	0.0253606	0.0206238	0.0289263	0.0328365	0.0284751	0.0253729	0.027063	0.0322667
454500	NT	0.0128615	0.014119	0.0135244	0.0155714	0.0203531	0.0198599	0.030278	0.0307181	0.029081	0.0347208	0.03007	0.029962
454500	T	0.0173767	0.0186573	0.0121491	0.0227761	0.0203531	0.0152769	0.0271016	0.0271872	0.0304138	0.0347208	0.0295131	0.0215112
455500	NT	0.0183344	0.018153	0.015129	0.0183603	0.0153456	0.0129853	0.0340628	0.0331896	0.0289598	0.0373917	0.0315178	0.029962
455500	T	0.0239442	0.022187	0.0142121	0.0239381	0.0239068	0.0267345	0.0328463	0.0275403	0.0320497	0.0280437	0.0307382	0.033035
456500	NT	0.0125878	0.014119	0.0121491	0.0137121	0.0164763	0.0206238	0.0334545	0.0338958	0.0307774	0.0360562	0.0310723	0.0230477
456500	T	0.021755	0.0267253	0.0155875	0.0257974	0.0274605	0.0313176	0.0342656	0.0314242	0.0373812	0.0360562	0.0382	0.0437906
457500	NT	0.0117669	0.0115978	0.0116906	0.0144094	0.0117919	0.0137492	0.028656	0.0282465	0.0284751	0.0280437	0.0318519	0.0276572
457500	T	0.0175135	0.0156318	0.0128368	0.0246354	0.022453	0.0190961	0.0271016	0.0268342	0.0288992	0.0280437	0.03007	0.0307302
458500	NT	0.0209341	0.0151275	0.0121491	0.0244029	0.0222915	0.0152769	0.0307511	0.0307181	0.0318679	0.03205	0.0334111	0.0238159
458500	T	0.0199763	0.0186573	0.0128368	0.025565	0.0214838	0.0175684	0.0308187	0.0331896	0.0294445	0.0227021	0.0309609	0.0284255
459500	NT	0.0139561	0.0105893	0.0121491	0.0148742	0.0166378	0.0213876	0.0279126	0.0310711	0.0271422	0.0253729	0.0292904	0.0230477
459500	T	0.0172398	0.0151275	0.0135244	0.0227761	0.0187378	0.0213876	0.0300753	0.0331896	0.0271422	0.0267083	0.0299586	0.0314985
460500	NT	0.0102618	0.0211785	0.0142121	0.00906395	0.0158302	0.0152769	0.0279802	0.0275403	0.0252641	0.0213667	0.0334111	0.0307302
460500	T	0.015598	0.0191615	0.0110029	0.0139445	0.017607	0.0175684	0.0246009	0.0233034	0.029081	0.0253729	0.0317405	0.033035
461500	NT	0.015598	0.0186573	0.013066	0.0158038	0.0164763	0.0114576	0.0285884	0.0247157	0.0267787	0.0240375	0.0306268	0.0291937
461500	T	0.0157348	0.0136148	0.0112322	0.0199872	0.0206761	0.0137492	0.0275746	0.0229503	0.0252641	0.0253729	0.026172	0.0238159
462500	NT	0.0146402	0.0151275	0.016046	0.0151066	0.0205146	0.0190961	0.027845	0.0275403	0.0259305	0.0360562	0.0280653	0.0291937
462500	T	0.024902	0.0196658	0.0128368	0.0227761	0.0285912	0.0213876	0.0323056	0.0240095	0.0288386	0.0400625	0.0283994	0.0284255
463500	NT	0.0136824	0.0206743	0.0190259	0.0199872	0.0235837	0.0229153	0.033049	0.0370735	0.0327767	0.0360562	0.034302	0.036108
463500	T	0.0113564	0.0131105	0.0126075	0.0137121	0.0140533	0.0122215	0.0273043	0.0278934	0.0270817	0.0173604	0.0311837	0.029962
464500	NT	0.00478885	0.00504251	0.00962757	0.00488059	0.00694589	0.00381921	0.020681	0.0141232	0.0201143	0.0133542	0.0192671	0.0184381
464500	T	0.00560979	0.00756376	0.00641838	0.00743709	0.00629976	0.0106938	0.0130439	0.013064	0.0115112	0.0120187	0.0167055	0.0169016
465500	NT	0.00301013	0.002017	0.00320919	0.00557782	0.00193839	0.00152769	0.00655574	0.00847395	0.0070279	0.00267083	0.00400933	0.00614605
465500	T	0.000684121	0.000504251	0.00137537	0.00139445	0.00193839	0.00229153	0.00452819	0.00600238	0.00460449	0.00267083	0.00456618	0.00614605
466500	NT	0.00971452	0.012102	0.00825221	0.015339	0.0155071	0.0122215	0.0188562	0.0211849	0.0169033	0.016025	0.0200466	0.0138286
466500	T	0.0090304	0.00958077	0.0116906	0.00952877	0.0109842	0.0106938	0.0185183	0.0211849	0.0158734	0.0227021	0.0188216	0.0138286
467500	NT	0.00711486	0.00705951	0.0114614	0.00883154	0.00856122	0.00687458	0.0204782	0.0165948	0.0146011	0.0133542	0.0178192	0.0145969
467500	T	0.0119037	0.010085	0.0128368	0.00859913	0.0150225	0.00687458	0.0156121	0.0169479	0.0153887	0.00400625	0.0160373	0.0115238
468500	NT	0.00889357	0.010085	0.0126075	0.0120853	0.0130841	0.00763843	0.0247361	0.0240095	0.0203567	0.0333854	0.0216058	0.0245842
468500	T	0.00944087	0.00705951	0.0123783	0.0116204	0.00953041	0.00611074	0.0213568	0.0204787	0.018842	0.0227021	0.0211603	0.0199746
469500	NT	0.00643074	0.00857226	0.0110029	0.00697227	0.00613823	0.00992996	0.016288	0.0158887	0.0157522	0.0120187	0.0179306	0.0145969
469500	T	0.00697803	0.0105893	0.0098568	0.010226	0.00985347	0.00763843	0.018721	0.0176541	0.0149646	0.0133542	0.0188216	0.0138286
470500	NT	0	0	0	0	0	0	0	0	0	0	0	0
470500	T	0	0	0	0	0	0	0	0	0	0	0	0
471500	NT	0	0	0	0	0	0	0	0	0	0	0	0
471500	T	0	0	0	0	0	0	0	0	0	0	0	0
472500	NT	0	0	0	0	0	0	0	0	0	0	0	0
472500	T	0	0	0	0	0	0	0	0	0	0	0	0
473500	NT	0	0	0	0	0	0	0	0	0	0	0	0
473500	T	0	0	0	0	0	0	0	0	0	0	0	0
474500	NT	0	0	0	0	0	0	0	0	0	0	0	0
474500	T	0	0	0	0	0	0	0	0	0	0	0	0
475500	NT	0.00779898	0.00655526	0.0114614	0.00650745	0.0054921	0.00381921	0.0196672	0.0243626	0.0207808	0.0146896	0.0177079	0.0184381
475500	T	0.0117669	0.00554676	0.00641838	0.0106908	0.0153456	0.0106938	0.0172342	0.0197725	0.0144799	0.0173604	0.0174851	0.0192064
476500	NT	0.00998816	0.0131105	0.0132952	0.0079019	0.0121149	0.0137492	0.0283181	0.0321304	0.0261123	0.0227021	0.0279539	0.0261207
476500	T	0.0140929	0.0136148	0.0126075	0.0141769	0.0161532	0.0137492	0.0263581	0.021538	0.0224166	0.0280437	0.0268402	0.0307302
477500	NT	0.0103986	0.0171445	0.013066	0.0144094	0.0101765	0.0129853	0.0340628	0.0310711	0.0282328	0.0280437	0.03007	0.033035
477500	T	0.0136824	0.0115978	0.0126075	0.0151066	0.0156686	0.0183322	0.025885	0.0282465	0.0230224	0.0293792	0.0256152	0.0215112
478500	NT	0.0134088	0.0110935	0.0137537	0.0118529	0.0130841	0.0190961	0.0284533	0.0338958	0.0284751	0.03205	0.0319633	0.0338032
478500	T	0.0149138	0.00756376	0.0132952	0.0111556	0.0130841	0.0198599	0.0307511	0.0395451	0.0303533	0.03205	0.0358612	0.0253524
479500	NT	0.0132719	0.0105893	0.0144414	0.011388	0.0117919	0.0122215	0.0301429	0.0268342	0.0245371	0.0253729	0.0260606	0.0261207
479500	T	0.0142297	0.0131105	0.0119199	0.0130149	0.0122765	0.00840227	0.0225734	0.026128	0.0201143	0.0173604	0.0214945	0.0215112
480500	NT	0.0131351	0.0110935	0.0162752	0.0162686	0.0155071	0.0213876	0.0309539	0.0321304	0.0281116	0.0240375	0.0296245	0.0253524
480500	T	0.0138192	0.014119	0.0139829	0.0132473	0.0114688	0.0168045	0.0266285	0.0229503	0.0233859	0.0280437	0.0246128	0.0238159
481500	NT	0.0114932	0.0131105	0.0119199	0.0137121	0.0155071	0.0137492	0.0301429	0.034602	0.0292021	0.0213667	0.0308496	0.0338032
481500	T	0.0114932	0.014119	0.0103153	0.0176631	0.0127611	0.0137492	0.0269664	0.0328365	0.0289598	0.0280437	0.0279539	0.0261207
482500	NT	0.0109459	0.00705951	0.0126075	0.0127825	0.0106611	0.0106938	0.0305484	0.0321304	0.0314438	0.0333854	0.0289563	0.0268889
482500	T	0.0127246	0.0115978	0.00962757	0.0111556	0.0137303	0.0106938	0.0265609	0.026128	0.025567	0.0213667	0.028288	0.0276572
483500	NT	0.0173767	0.0171445	0.0132952	0.0230085	0.0213223	0.0152769	0.0327111	0.0406043	0.0322314	0.0280437	0.0359726	0.0338032
483500	T	0.00998816	0.00705951	0.0105445	0.0137121	0.0127611	0.00763843	0.0245333	0.0278934	0.0263546	0.0400625	0.0245015	0.0261207
484500	NT	0.0113564	0.0110935	0.0142121	0.0139445	0.0132457	0.00763843	0.0352793	0.0335427	0.0333219	0.0267083	0.0353044	0.0291937
484500	T	0.0161453	0.0156318	0.0132952	0.020452	0.0216453	0.0175684	0.0291967	0.0328365	0.0279298	0.0280437	0.0279539	0.0261207
485500	NT	0.0146402	0.0146233	0.0128368	0.0183603	0.0156686	0.0152769	0.0266285	0.0254218	0.0275057	0.0253729	0.0299586	0.0207429
485500	T	0.0132719	0.010085	0.0135244	0.0137121	0.0153456	0.014513	0.0283181	0.0211849	0.025567	0.0240375	0.0251697	0.0161334
486500	NT	0.00998816	0.00857226	0.0107737	0.0120853	0.0111457	0.00992996	0.0243306	0.0229503	0.0218107	0.0200312	0.0262834	0.0284255
486500	T	0.010125	0.00705951	0.0098568	0.00952877	0.010015	0.0106938	0.0237899	0.0180071	0.0205384	0.0293792	0.0217172	0.0153651
487500	NT	0.0203868	0.0176488	0.0126075	0.0206844	0.0198685	0.0183322	0.0239926	0.0208318	0.02381	0.03205	0.0257265	0.0276572
487500	T	0.0112196	0.00857226	0.0132952	0.0151066	0.00872275	0.00840227	0.0237223	0.0225972	0.0234465	0.0213667	0.0229423	0.029962
488500	NT	0.0123142	0.0110935	0.00916912	0.0111556	0.0156686	0.014513	0.0188562	0.0183602	0.0192056	0.0120187	0.0183761	0.0153651
488500	T	0.00547297	0.00605101	0.00756452	0.00395095	0.00436137	0.00458306	0.0160852	0.0141232	0.0152675	0.016025	0.0177079	0.0130603
489500	NT	0.0244915	0.0236998	0.0135244	0.0309104	0.0285912	0.0190961	0.0291967	0.0307181	0.0284145	0.0293792	0.0308496	0.0291937
489500	T	0.0125878	0.012102	0.0132952	0.0171983	0.0116303	0.00916611	0.0260202	0.0289527	0.0266576	0.0186958	0.0242787	0.0215112
490500	NT	0.0117669	0.0136148	0.0142121	0.0125501	0.0167994	0.0168045	0.0275071	0.0285996	0.0251429	0.0173604	0.0285108	0.0245842
490500	T	0.0108091	0.0196658	0.013066	0.0118529	0.0134072	0.0152769	0.0239251	0.026128	0.0264152	0.0280437	0.0248356	0.0291937
491500	NT	0.0084831	0.0131105	0.00939835	0.0125501	0.0108227	0.0175684	0.023452	0.0162417	0.0226589	0.0240375	0.0203808	0.0215112
491500	T	0.0138192	0.02017	0.0144414	0.0174307	0.0116303	0.0160407	0.0268312	0.0278934	0.0256276	0.0267083	0.0265061	0.0169016
492500	NT	0.017103	0.0226913	0.0146706	0.0174307	0.0190608	0.0267345	0.0256823	0.0229503	0.0229618	0.0200312	0.026172	0.0176699
492500	T	0.00861992	0.0146233	0.0105445	0.00813431	0.0122765	0.00916611	0.0199376	0.0201256	0.0175092	0.0146896	0.0247242	0.0192064
493500	NT	0.00779898	0.00958077	0.0126075	0.00813431	0.0116303	0.0152769	0.0262905	0.0233034	0.0313832	0.0213667	0.03007	0.0284255
493500	T	0.0090304	0.00705951	0.00825221	0.0111556	0.00936888	0.0122215	0.0273043	0.0271872	0.0268393	0.0240375	0.0302927	0.0215112
494500	NT	0.00889357	0.0156318	0.0139829	0.0106908	0.0117919	0.0122215	0.0308187	0.0282465	0.0295657	0.0293792	0.0302927	0.0284255
494500	T	0.015598	0.0131105	0.00733529	0.0185927	0.0214838	0.0129853	0.0267636	0.026128	0.0233859	0.0280437	0.0236105	0.0268889
495500	NT	0.00971452	0.0131105	0.0158167	0.0127825	0.0114688	0.0122215	0.0290615	0.0317773	0.0275057	0.0253729	0.0324087	0.0353398
495500	T	0.0136824	0.0171445	0.0126075	0.0137121	0.0192224	0.014513	0.0290615	0.0278934	0.0260517	0.0227021	0.0292904	0.033035
496500	NT	0.0153243	0.00958077	0.0119199	0.0155714	0.0190608	0.0114576	0.0279126	0.0342489	0.0275663	0.0293792	0.0280653	0.0268889
496500	T	0.0120405	0.0156318	0.0107737	0.0139445	0.0127611	0.0206238	0.0253443	0.0201256	0.0262335	0.0400625	0.0251697	0.0222794
497500	NT	0.0110828	0.0105893	0.0110029	0.00906395	0.0127611	0.00916611	0.0260202	0.0229503	0.0244765	0.0280437	0.0258379	0.0238159
497500	T	0.0150507	0.0136148	0.0126075	0.0132473	0.0137303	0.0137492	0.0279126	0.0236564	0.0256882	0.0173604	0.0247242	0.0268889
498500	NT	0.0105355	0.0115978	0.0162752	0.0190575	0.0166378	0.0259707	0.0310891	0.0324835	0.0315044	0.016025	0.0279539	0.0284255
498500	T	0.0108091	0.00756376	0.00848143	0.0162686	0.00953041	0.0152769	0.0219651	0.0197725	0.017388	0.0133542	0.0185988	0.0184381
499500	NT	0.015598	0.0110935	0.0116906	0.0188251	0.0214838	0.0175684	0.0273043	0.0254218	0.0293233	0.0333854	0.0344134	0.029962
499500	T	0.0114932	0.0156318	0.0119199	0.020452	0.0153456	0.0160407	0.0254119	0.0307181	0.0255064	0.0400625	0.0304041	0.033035
500500	NT	0.0136824	0.012102	0.0123783	0.0137121	0.0158302	0.0221514	0.0316297	0.0257749	0.0307168	0.0267083	0.0322974	0.0276572
500500	T	0.0119037	0.010085	0.0098568	0.0148742	0.0101765	0.0129853	0.0280477	0.0233034	0.0270817	0.03205	0.0304041	0.0276572
501500	NT	0.0242179	0.026221	0.0142121	0.0241705	0.0268144	0.0129853	0.0307511	0.0271872	0.0291416	0.0307146	0.0339679	0.0338032
501500	T	0.00889357	0.0171445	0.0107737	0.0123177	0.0130841	0.00992996	0.0303456	0.0331896	0.0333219	0.0413979	0.0322974	0.029962
502500	NT	0.0139561	0.0151275	0.0126075	0.0181279	0.0101765	0.00916611	0.0246009	0.0187133	0.0249612	0.0186958	0.0236105	0.0314985
502500	T	0.00916722	0.012102	0.0107737	0.0141769	0.0130841	0.00840227	0.0287236	0.0271872	0.0243553	0.0173604	0.0257265	0.0192064
503500	NT	0.00998816	0.014119	0.00779375	0.0130149	0.0137303	0.014513	0.0248713	0.0268342	0.0220531	0.0173604	0.0260606	0.0192064
503500	T	0.0127246	0.0105893	0.0105445	0.0079019	0.012438	0.00916611	0.0252768	0.0222441	0.0247794	0.0427333	0.0266175	0.0268889
504500	NT	0.010125	0.0105893	0.0146706	0.0134797	0.0156686	0.0152769	0.0303456	0.0282465	0.0271422	0.0267083	0.0287335	0.0322667
504500	T	0.0110828	0.0156318	0.0158167	0.0132473	0.0116303	0.0137492	0.0223706	0.0190664	0.0210837	0.0146896	0.0288449	0.0268889
505500	NT	0.0191554	0.0115978	0.0144414	0.0206844	0.0169609	0.0175684	0.0349414	0.034955	0.0320497	0.0360562	0.0347475	0.029962
505500	T	0.0143665	0.0156318	0.00893989	0.0116204	0.0182532	0.0160407	0.0237899	0.0240095	0.0212049	0.016025	0.0247242	0.0268889
506500	NT	0.0172398	0.0166403	0.0148998	0.0174307	0.0179301	0.0129853	0.0291967	0.0331896	0.0290204	0.0280437	0.0392023	0.039181
506500	T	0.0210709	0.014119	0.0112322	0.0192899	0.0155071	0.00916611	0.0252768	0.0233034	0.0232042	0.0240375	0.0296245	0.0215112
507500	NT	0.0114932	0.0105893	0.0126075	0.0079019	0.00791509	0.00916611	0.0193969	0.0169479	0.0187815	0.0253729	0.0258379	0.0261207
507500	T	0.0173767	0.0196658	0.0146706	0.0192899	0.0208377	0.0168045	0.0235871	0.0208318	0.0212655	0.0200312	0.0278426	0.0322667
508500	NT	0.0105355	0.0176488	0.018109	0.0130149	0.0137303	0.0175684	0.0237223	0.0257749	0.0210231	0.0227021	0.0204921	0.0253524
508500	T	0.0154611	0.0146233	0.0128368	0.0167334	0.0135687	0.0137492	0.0216948	0.0176541	0.0175698	0.016025	0.0177079	0.0199746
509500	NT	0.0135456	0.0105893	0.0146706	0.0144094	0.0140533	0.00992996	0.0277774	0.0314242	0.0296868	0.0347208	0.0310723	0.0345715
509500	T	0.0140929	0.014119	0.00939835	0.0104584	0.0159917	0.0114576	0.0208837	0.0240095	0.0209019	0.0213667	0.0207149	0.0253524
510500	NT	0.0109459	0.0196658	0.0112322	0.0158038	0.0197069	0.0190961	0.0320353	0.0335427	0.0299292	0.0267083	0.0307382	0.0338032
510500	T	0.0117669	0.0151275	0.010086	0.0125501	0.0146994	0.0183322	0.0279126	0.0342489	0.0289598	0.0373917	0.0299586	0.033035
511500	NT	0.0117669	0.0110935	0.013066	0.0155714	0.0159917	0.0122215	0.0327787	0.0257749	0.0316861	0.0347208	0.0361953	0.033035
511500	T	0.0110828	0.012102	0.0098568	0.0127825	0.0134072	0.0106938	0.0292643	0.0300119	0.0247188	0.0333854	0.0327428	0.0253524
512500	NT	0.0108091	0.0136148	0.0132952	0.0134797	0.0130841	0.0168045	0.0304132	0.0254218	0.0281722	0.03205	0.0281767	0.033035
512500	T	0.0206605	0.0136148	0.0112322	0.0202196	0.0227761	0.0168045	0.0262905	0.0233034	0.0232648	0.0280437	0.0255038	0.0169016
513500	NT	0.00766215	0.00756376	0.0114614	0.0104584	0.012438	0.00763843	0.0256147	0.021891	0.0241736	0.0280437	0.0299586	0.029962
513500	T	0.00711486	0.00907652	0.00871066	0.00673986	0.00807662	0.00687458	0.0215596	0.017301	0.0179333	0.0133542	0.0204921	0.0207429
514500	NT	0.0136824	0.010085	0.0135244	0.0134797	0.0142148	0.0160407	0.0290615	0.0289527	0.0292627	0.0253729	0.0294017	0.0307302
514500	T	0.0140929	0.014119	0.0139829	0.0158038	0.0169609	0.0160407	0.0235871	0.0257749	0.025567	0.0173604	0.0297359	0.0238159
515500	NT	0.0131351	0.00907652	0.0148998	0.0192899	0.0179301	0.0160407	0.0287912	0.0321304	0.0319891	0.0413979	0.0317405	0.0384128
515500	T	0.0120405	0.012102	0.0123783	0.0125501	0.0174455	0.00992996	0.0302105	0.034955	0.0316861	0.0240375	0.0260606	0.0314985
516500	NT	0.0113564	0.0176488	0.0135244	0.0104584	0.0159917	0.00992996	0.0283181	0.0254218	0.0282934	0.0387271	0.0255038	0.0184381
516500	T	0.0145034	0.0131105	0.0123783	0.0146418	0.0171224	0.014513	0.0258174	0.0271872	0.0264152	0.03205	0.0278426	0.0338032
517500	NT	0.015598	0.010085	0.0123783	0.0127825	0.0132457	0.0152769	0.0240602	0.0204787	0.023083	0.0186958	0.0269516	0.0184381
517500	T	0.00944087	0.0110935	0.00848143	0.0148742	0.0184147	0.00992996	0.0248037	0.0278934	0.0239312	0.0307146	0.026172	0.0222794
518500	NT	0.0214814	0.0191615	0.0142121	0.026727	0.0216453	0.0198599	0.0371717	0.0338958	0.0327767	0.0547521	0.0353044	0.0307302
518500	T	0.00766215	0.0136148	0.0121491	0.0104584	0.00969194	0.00992996	0.0271016	0.0236564	0.0222954	0.0293792	0.0257265	0.0276572
519500	NT	0.0172398	0.0186573	0.010086	0.0269594	0.0242299	0.0168045	0.0313594	0.0282465	0.0320497	0.0280437	0.0318519	0.0376445
519500	T	0.0127246	0.0105893	0.00825221	0.0141769	0.0132457	0.00763843	0.0285208	0.0254218	0.0241736	0.0253729	0.0296245	0.0368763
520500	NT	0.0188817	0.0166403	0.013066	0.0197548	0.0234222	0.014513	0.0299401	0.0254218	0.0312015	0.0293792	0.0285108	0.0307302
520500	T	0.0176503	0.016136	0.0142121	0.0174307	0.0206761	0.0175684	0.0203431	0.0222441	0.0207202	0.0173604	0.026172	0.0215112
521500	NT	0.0117669	0.00907652	0.013066	0.0120853	0.0116303	0.0122215	0.0212892	0.0278934	0.0221742	0.0200312	0.0221627	0.0230477
521500	T	0.0128615	0.0105893	0.0158167	0.00999359	0.0121149	0.00992996	0.0255471	0.0289527	0.0245977	0.0267083	0.0296245	0.0245842
522500	NT	0.0102618	0.00806801	0.00848143	0.0127825	0.0113073	0.014513	0.0198024	0.0162417	0.0201749	0.0253729	0.0238332	0.0253524
522500	T	0.0128615	0.0131105	0.0121491	0.0141769	0.0166378	0.0137492	0.026696	0.0264811	0.0245371	0.0106833	0.0272857	0.0284255
523500	NT	0.00656756	0.00806801	0.0107737	0.00929636	0.00710742	0.00840227	0.0190589	0.021891	0.0173274	0.0267083	0.0226082	0.0215112
523500	T	0.0103986	0.0126063	0.0158167	0.0137121	0.0127611	0.00687458	0.0247361	0.0271872	0.0220531	0.0227021	0.0276198	0.0215112
524500	NT	0.0120405	0.0176488	0.0107737	0.0176631	0.0143764	0.00916611	0.0225734	0.0183602	0.0222348	0.0133542	0.024056	0.0276572
524500	T	0.0105355	0.014119	0.013066	0.0116204	0.0101765	0.00916611	0.0241954	0.021538	0.0242341	0.0200312	0.0255038	0.0199746
525500	NT	0.0227128	0.0105893	0.0123783	0.0288187	0.0234222	0.0282622	0.0280477	0.0254218	0.0244159	0.0333854	0.0258379	0.0238159
525500	T	0.0121774	0.00857226	0.0123783	0.0116204	0.0142148	0.0137492	0.0248713	0.0229503	0.0241736	0.0253729	0.0302927	0.0215112
526500	NT	0.012451	0.0191615	0.013066	0.0183603	0.0190608	0.0122215	0.0316973	0.0384858	0.0354424	0.0387271	0.0305154	0.033035
526500	T	0.00738851	0.00857226	0.0123783	0.0106908	0.00807662	0.0106938	0.0312918	0.0268342	0.0272634	0.0347208	0.0319633	0.0261207
527500	NT	0.0131351	0.0146233	0.016046	0.0192899	0.0155071	0.0190961	0.0245333	0.0293057	0.0246582	0.0186958	0.0192671	0.0253524
527500	T	0.00985134	0.00958077	0.00962757	0.0111556	0.0116303	0.0106938	0.0218975	0.0162417	0.0212049	0.0213667	0.0228309	0.0176699
528500	NT	0.00574662	0.00705951	0.0110029	0.00720468	0.00726896	0.00840227	0.0169638	0.0162417	0.0145405	0.016025	0.0202694	0.0238159
528500	T	0.00643074	0.0105893	0.0132952	0.00952877	0.0109842	0.00611074	0.0173693	0.0190664	0.0150252	0.0173604	0.0160373	0.0122921
529500	NT	0.0117669	0.00806801	0.0144414	0.0141769	0.0106611	0.0129853	0.0241278	0.0155356	0.0245371	0.0146896	0.0206035	0.0153651
529500	T	0.00725168	0.0151275	0.010086	0.0104584	0.0113073	0.00916611	0.0177072	0.0169479	0.0136923	0.0173604	0.015035	0.00998732
530500	NT	0.0335219	0.0337848	0.0107737	0.0334669	0.0368294	0.0198599	0.0273043	0.0225972	0.0231436	0.0253729	0.0228309	0.0222794
530500	T	0.0161453	0.0176488	0.0137537	0.0197548	0.0169609	0.0106938	0.0213568	0.0194195	0.018115	0.0227021	0.0207149	0.0169016
531500	NT	0.00670438	0.0115978	0.0135244	0.00673986	0.0108227	0.0114576	0.0227085	0.0236564	0.0212655	0.0200312	0.026172	0.0169016
531500	T	0.0121774	0.00907652	0.0142121	0.0130149	0.0113073	0.00687458	0.0216948	0.0233034	0.0184179	0.0186958	0.0218286	0.0222794
532500	NT	0.0139561	0.00857226	0.0139829	0.0106908	0.0125995	0.0114576	0.0184507	0.0204787	0.0196297	0.0213667	0.0165942	0.0169016
532500	T	0.0169662	0.0110935	0.0132952	0.0158038	0.0167994	0.0160407	0.0164231	0.0201256	0.0156916	0.0173604	0.0207149	0.0230477
533500	NT	0.0110828	0.0110935	0.0107737	0.0151066	0.0116303	0.0129853	0.0229789	0.0225972	0.0199932	0.016025	0.0213831	0.0176699
533500	T	0.015598	0.0126063	0.0148998	0.0158038	0.0137303	0.0106938	0.0184507	0.0194195	0.0175698	0.0133542	0.0198239	0.0153651
534500	NT	0.019429	0.0176488	0.0146706	0.0244029	0.0185762	0.0137492	0.0239926	0.0162417	0.0226589	0.0267083	0.0247242	0.0215112
534500	T	0.00807263	0.0110935	0.00779375	0.0118529	0.0122765	0.00763843	0.0158149	0.0208318	0.0144193	0.0173604	0.0154805	0.0145969
535500	NT	0.0132719	0.0156318	0.0116906	0.00952877	0.0122765	0.0106938	0.0230465	0.0236564	0.0208414	0.0173604	0.0276198	0.0261207
535500	T	0.0131351	0.0126063	0.0144414	0.016501	0.0127611	0.0122215	0.0248713	0.0190664	0.0241736	0.0186958	0.0306268	0.0284255
536500	NT	0.0135456	0.0115978	0.00871066	0.0118529	0.0169609	0.0114576	0.0227085	0.030365	0.0229618	0.0213667	0.0275084	0.0192064
536500	T	0.00766215	0.00857226	0.0148998	0.0118529	0.0129226	0.0122215	0.0261554	0.021891	0.0220531	0.0267083	0.0239446	0.0199746
537500	NT	0.017924	0.0131105	0.0107737	0.016501	0.0164763	0.0168045	0.0249388	0.021891	0.0247794	0.0186958	0.0209376	0.0199746
537500	T	0.0143665	0.0136148	0.0110029	0.0192899	0.0198685	0.0129853	0.0281829	0.0257749	0.0256276	0.0227021	0.0223854	0.0222794
538500	NT	0.0119037	0.0115978	0.0116906	0.0125501	0.0104996	0.0129853	0.0195996	0.0197725	0.0206596	0.00934792	0.0192671	0.0153651
538500	T	0.00889357	0.00958077	0.00939835	0.011388	0.00726896	0.00992996	0.0164907	0.0162417	0.015631	0.0240375	0.0154805	0.00921907
539500	NT	0.00957769	0.0126063	0.0146706	0.0130149	0.0125995	0.0137492	0.0293994	0.0243626	0.0301109	0.0253729	0.0265061	0.0138286
539500	T	0.00766215	0.0115978	0.0132952	0.0130149	0.0114688	0.00458306	0.0177748	0.0134171	0.0159945	0.0213667	0.0169283	0.0145969
540500	NT	0.00547297	0.00756376	0.0098568	0.00650745	0.00936888	0.0137492	0.0231816	0.0137702	0.0197508	0.0120187	0.0185988	0.0145969
540500	T	0.0125878	0.00907652	0.0119199	0.016501	0.00985347	0.0137492	0.0252092	0.0236564	0.02381	0.0253729	0.0223854	0.0245842
541500	NT	0.0153243	0.0166403	0.0158167	0.0218464	0.0188993	0.0183322	0.0200727	0.017301	0.0166004	0.0200312	0.0157032	0.0161334
541500	T	0.00985134	0.012102	0.0144414	0.0332345	0.0208377	0.0252068	0.0250064	0.0197725	0.0225378	0.0146896	0.0250583	0.0176699
542500	NT	0.00725168	0.0105893	0.0146706	0.0134797	0.0108227	0.0129853	0.0314946	0.0271872	0.0279298	0.0307146	0.0204921	0.0199746
542500	T	0.00670438	0.00907652	0.0098568	0.00720468	0.0113073	0.00687458	0.0202079	0.0194195	0.0189632	0.0146896	0.0192671	0.0069143
543500	NT	0.0131351	0.0136148	0.0132952	0.00743709	0.015184	0.0106938	0.0228437	0.0222441	0.0194479	0.016025	0.0187102	0.0184381
543500	T	0.0246284	0.0226913	0.0123783	0.0230085	0.0255221	0.0183322	0.0200727	0.0155356	0.0164792	0.016025	0.0136985	0.0153651
544500	NT	0.0177871	0.0126063	0.0135244	0.0144094	0.0155071	0.0160407	0.0268312	0.0187133	0.0221137	0.0146896	0.0114711	0.00998732
544500	T	0.0106723	0.0115978	0.0112322	0.0130149	0.0101765	0.0122215	0.0233844	0.0282465	0.0235677	0.0133542	0.0130303	0.0153651
545500	NT	0.00656756	0.00453826	0.00893989	0.00859913	0.00775355	0.00458306	0.0193969	0.0141232	0.0155704	0.0080125	0.00868688	0.00998732
545500	T	0.00738851	0.010085	0.0132952	0.00813431	0.00936888	0.00992996	0.0160176	0.0144763	0.0109054	0.0106833	0.00957784	0.00768256
546500	NT	0.0132719	0.012102	0.00756452	0.0106908	0.0140533	0.00611074	0.0219651	0.0151825	0.0206596	0.016025	0.0133644	0.0138286
546500	T	0.0145034	0.0156318	0.0112322	0.0230085	0.0214838	0.014513	0.0230465	0.0225972	0.0222348	0.0253729	0.0165942	0.0176699
547500	NT	0.0188817	0.014119	0.0137537	0.0176631	0.0143764	0.014513	0.0305484	0.021891	0.0256882	0.016025	0.0128076	0.0138286
547500	T	0.0102618	0.00958077	0.0155875	0.0139445	0.00953041	0.00687458	0.0248713	0.0211849	0.0216896	0.0146896	0.0193784	0.0199746
548500	NT	0.0123142	0.010085	0.0103153	0.011388	0.0122765	0.00992996	0.0269664	0.0275403	0.0227195	0.016025	0.0158146	0.0130603
548500	T	0.0136824	0.0126063	0.0128368	0.0111556	0.014861	0.00992996	0.0227761	0.021891	0.017388	0.0173604	0.0143668	0.0153651
549500	NT	0.0142297	0.0166403	0.0112322	0.0111556	0.0121149	0.00992996	0.0217623	0.0208318	0.0183574	0.00667708	0.00779592	0.0115238
549500	T	0.00697803	0.00554676	0.0135244	0.00999359	0.00775355	0.00763843	0.0158825	0.0144763	0.0142376	0.00667708	0.011137	0.00998732
550500	NT	0.00779898	0.00857226	0.0119199	0.00813431	0.00985347	0.0122215	0.0164907	0.0127109	0.0144799	0.00400625	0.00657084	0.00614605
550500	T	0.0157348	0.0186573	0.0135244	0.0158038	0.0171224	0.0198599	0.0201403	0.0120048	0.0146617	0.00934792	0.00556851	0.00537779
551500	NT	0.00711486	0.00958077	0.0107737	0.00952877	0.00791509	0.00611074	0.0202079	0.0264811	0.0204173	0.0133542	0.00835277	0.00537779
551500	T	0.0113564	0.0176488	0.00848143	0.0106908	0.0114688	0.00992996	0.0125708	0.00812087	0.0113295	0.0120187	0.00623673	0.00384128
552500	NT	0.0154611	0.0171445	0.0110029	0.0202196	0.0182532	0.0106938	0.030278	0.0328365	0.0285963	0.00934792	0.0130303	0.0138286
552500	T	0.00656756	0.00705951	0.00802298	0.00673986	0.00791509	0.0053469	0.0200727	0.0197725	0.0162975	0.0146896	0.0123621	0.0069143
553500	NT	0.0177871	0.0176488	0.0112322	0.0183603	0.0214838	0.0198599	0.0335897	0.0233034	0.0252641	0.0080125	0.0179306	0.0138286
553500	T	0.00697803	0.0105893	0.0107737	0.0109232	0.0122765	0.00992996	0.023452	0.0187133	0.0199326	0.0133542	0.015035	0.0199746
554500	NT	0.0207973	0.0166403	0.00871066	0.0190575	0.0209992	0.0152769	0.0389289	0.0367204	0.0361089	0.0120187	0.0123621	0.0153651
554500	T	0.00670438	0.00756376	0.00802298	0.0127825	0.00920734	0.0122215	0.0258174	0.0229503	0.023083	0.0293792	0.0160373	0.0192064
555500	NT	0.0114932	0.0126063	0.0126075	0.0137121	0.0140533	0.0137492	0.03778	0.0310711	0.0284145	0.0146896	0.0144781	0.0138286
555500	T	0.0146402	0.014119	0.0123783	0.0116204	0.0113073	0.0122215	0.0296698	0.0247157	0.0252035	0.0133542	0.0163714	0.00845081
556500	NT	0.0206605	0.016136	0.0112322	0.0160362	0.0185762	0.0129853	0.0362255	0.0360143	0.0335643	0.0146896	0.0139213	0.0153651
556500	T	0.0132719	0.0196658	0.016046	0.0132473	0.0158302	0.0122215	0.0269664	0.0268342	0.0215078	0.0173604	0.0135872	0.0138286
557500	NT	0.0191554	0.0186573	0.0126075	0.0183603	0.0195454	0.0213876	0.0375096	0.034955	0.0293233	0.0173604	0.0108029	0.0069143
557500	T	0.0138192	0.016136	0.0139829	0.0162686	0.0150225	0.0122215	0.0282505	0.0254218	0.0235071	0.0133542	0.0123621	0.00998732
558500	NT	0.00547297	0.00806801	0.00687684	0.00395095	0.00533057	0.0053469	0.0276422	0.0275403	0.0160551	0.00400625	0.00490029	0.00537779
558500	T	0.00834627	0.0115978	0.0103153	0.00604263	0.00694589	0.00840227	0.0408889	0.0229503	0.0214472	0.00534167	0.00356385	0.00460953
559500	NT	0.00533614	0.00806801	0.010086	0.0104584	0.00904581	0.00916611	0.0364283	0.0321304	0.0210231	0.00534167	0.00534577	0.0069143
559500	T	0.00779898	0.00705951	0.00802298	0.00906395	0.00629976	0.0114576	0.0233844	0.0180071	0.0127229	0.00267083	0.00534577	0.000768256
560500	NT	0.0149138	0.00705951	0.0139829	0.00929636	0.0121149	0.0122215	0.0407537	0.0363674	0.0343519	0.0106833	0.0106915	0.00921907
560500	T	0.0127246	0.0151275	0.0135244	0.0185927	0.0156686	0.0175684	0.0253443	0.0208318	0.0189632	0.00400625	0.00879825	0.00460953
561500	NT	0.0123142	0.0126063	0.0126075	0.0120853	0.0155071	0.0152769	0.0454171	0.0406043	0.0331402	0.00934792	0.0161487	0.0153651
561500	T	0.00985134	0.0115978	0.0121491	0.0132473	0.0108227	0.0122215	0.0254119	0.0233034	0.0181756	0.00667708	0.0100233	0.00921907
562500	NT	0.00944087	0.00806801	0.0165044	0.00743709	0.0103381	0.014513	0.0504184	0.0413105	0.0344125	0.0186958	0.0172624	0.00845081
562500	T	0.0154611	0.012102	0.0114614	0.0171983	0.014861	0.0152769	0.0391317	0.034602	0.0339278	0.016025	0.0142554	0.0115238
563500	NT	0.0112196	0.0151275	0.0126075	0.0174307	0.0155071	0.0175684	0.0594747	0.0550807	0.0415616	0.0080125	0.0142554	0.0122921
563500	T	0.0109459	0.0151275	0.0112322	0.011388	0.0109842	0.0106938	0.0356173	0.034602	0.0241736	0.0173604	0.0109143	0.0122921
564500	NT	0.00820945	0.0105893	0.0107737	0.010226	0.0114688	0.00687458	0.0464984	0.0469598	0.0371388	0.0133542	0.0144781	0.00998732
564500	T	0.00944087	0.00705951	0.00962757	0.0146418	0.0159917	0.0190961	0.0399427	0.0466067	0.0310803	0.00400625	0.0147009	0.00998732
565500	NT	0.0121774	0.00705951	0.00916912	0.0134797	0.0159917	0.0137492	0.0819805	0.0632015	0.0611912	0.0186958	0.0155918	0.0130603
565500	T	0.0135456	0.0115978	0.00893989	0.0160362	0.0164763	0.0122215	0.0408889	0.0356612	0.0328373	0.0146896	0.0134758	0.0176699
566500	NT	0.0129983	0.0186573	0.0103153	0.0155714	0.014861	0.0183322	0.0877252	0.0893295	0.0714301	0.0080125	0.0153691	0.0138286
566500	T	0.0131351	0.0105893	0.0178798	0.0104584	0.0125995	0.014513	0.0453495	0.043429	0.0382294	0.0173604	0.0158146	0.0130603
567500	NT	0.0128615	0.0115978	0.0098568	0.0118529	0.0155071	0.0160407	0.0602182	0.0441351	0.0444091	0.0106833	0.0106915	0.0130603
567500	T	0.0106723	0.0110935	0.0135244	0.0125501	0.0119534	0.0160407	0.0327111	0.0377797	0.0256276	0.00667708	0.0103574	0.0138286
568500	NT	0.00697803	0.00756376	0.0128368	0.0076695	0.00775355	0.00687458	0.0593396	0.0508437	0.039744	0.00400625	0.00735044	0.0069143
568500	T	0.00985134	0.0115978	0.0103153	0.0111556	0.00953041	0.0122215	0.0771144	0.0755594	0.0558597	0.00400625	0.00712769	0.00384128
569500	NT	0.0146402	0.0151275	0.0174213	0.0195224	0.0180916	0.0160407	0.0833998	0.0727347	0.0628876	0.00667708	0.0082414	0.00998732
569500	T	0.0123142	0.00958077	0.0116906	0.0123177	0.0129226	0.0122215	0.0627188	0.0579053	0.0475595	0.00667708	0.0104688	0.00768256
570500	NT	0.0162821	0.0252125	0.0137537	0.0181279	0.0222915	0.0183322	0.0945513	0.0787371	0.0636146	0.0186958	0.0163714	0.0115238
570500	T	0.0125878	0.0136148	0.0146706	0.0134797	0.0161532	0.00763843	0.0552845	0.0540214	0.0488318	0.0133542	0.012028	0.0069143
571500	NT	0.00779898	0.0105893	0.0110029	0.00557782	0.0106611	0.00611074	0.106243	0.087211	0.0693702	0.0133542	0.0114711	0.00768256
571500	T	0.0113564	0.0115978	0.0165044	0.0178955	0.015184	0.0114576	0.0950244	0.0935665	0.0718542	0.0146896	0.0148122	0.0161334
572500	NT	0.012451	0.0151275	0.0103153	0.0111556	0.0132457	0.0129853	0.0569065	0.047666	0.0375629	0.0133542	0.011137	0.00460953
572500	T	0.0128615	0.014119	0.016046	0.0181279	0.0140533	0.0122215	0.0469715	0.0420167	0.0307774	0.0120187	0.0123621	0.0107556
573500	NT	0.00998816	0.0110935	0.0107737	0.0118529	0.00904581	0.0106938	0.0897528	0.0787371	0.053618	0.00133542	0.00590262	0.00384128
573500	T	0.00875675	0.00907652	0.0135244	0.0130149	0.0108227	0.0129853	0.068058	0.052256	0.0463478	0.00534167	0.0063481	0.00460953
574500	NT	0.015598	0.0136148	0.013066	0.0188251	0.0127611	0.0160407	0.153215	0.125697	0.0892422	0.00267083	0.00846414	0.00384128
574500	T	0.00779898	0.00504251	0.010086	0.0139445	0.0121149	0.00992996	0.0918479	0.0903888	0.0568291	0.00133542	0.00434344	0.00307302
575500	NT	0.0114932	0.00857226	0.0146706	0.026727	0.024876	0.0274983	0.0766413	0.0808556	0.0535575	0.00667708	0.00790729	0.00614605
575500	T	0.00697803	0.00403401	0.00802298	0.0130149	0.00791509	0.0053469	0.0417675	0.0338958	0.0233859	0.00400625	0.00490029	0.00537779
576500	NT	0.00779898	0.00907652	0.0098568	0.010226	0.00823815	0.00916611	0.123072	0.117929	0.0808209	0.0080125	0.0103574	0.00460953
576500	T	0.0109459	0.0136148	0.0112322	0.00929636	0.0114688	0.00763843	0.120774	0.108396	0.0748835	0.00400625	0.00501166	0.00921907
577500	NT	0.00602026	0.00756376	0.0119199	0.005113	0.00920734	0.00992996	0.0550141	0.0526091	0.0358059	0.00534167	0.00790729	0.00768256
577500	T	0.0134088	0.0115978	0.00939835	0.0127825	0.00920734	0.0129853	0.106379	0.0882703	0.0773069	0.00534167	0.00902099	0.00998732
578500	NT	0.0250388	0.0312636	0.0114614	0.0274243	0.0281066	0.0198599	0.0773847	0.0667323	0.055375	0.00667708	0.0139213	0.0153651
578500	T	0.0239442	0.022187	0.0103153	0.0202196	0.0221299	0.0152769	0.108203	0.0974504	0.0725207	0.0080125	0.0130303	0.00845081
579500	NT	0.00930404	0.0115978	0.0128368	0.00883154	0.0121149	0.00611074	0.0558927	0.0508437	0.039744	0.0133542	0.0197125	0.0207429
579500	T	0.0142297	0.014119	0.0103153	0.0132473	0.015184	0.0129853	0.0905638	0.0889765	0.0719148	0.0173604	0.0190443	0.0153651
580500	NT	0.0168294	0.0146233	0.0148998	0.0190575	0.0179301	0.0160407	0.0613671	0.0543745	0.0458025	0.0120187	0.0165942	0.0192064
580500	T	0.0132719	0.0105893	0.0169629	0.015339	0.0116303	0.0160407	0.0823184	0.0670854	0.0556174	0.0133542	0.0161487	0.0122921
581500	NT	0.015598	0.0176488	0.0128368	0.0195224	0.0216453	0.0175684	0.0404834	0.039192	0.0336249	0.0146896	0.0181533	0.0176699
581500	T	0.0184713	0.0216828	0.0103153	0.0174307	0.0208377	0.0122215	0.0656925	0.0526091	0.0482259	0.016025	0.0204921	0.0138286
582500	NT	0.0153243	0.012102	0.0132952	0.0139445	0.0155071	0.0137492	0.0481205	0.0533153	0.0417433	0.016025	0.0161487	0.00998732
582500	T	0.012451	0.0115978	0.0126075	0.0118529	0.0146994	0.0137492	0.058461	0.0487252	0.0455602	0.0146896	0.0194898	0.0122921
583500	NT	0.0175135	0.0176488	0.013066	0.0158038	0.0158302	0.0190961	0.0280477	0.0225972	0.022356	0.0213667	0.0126962	0.0253524
583500	T	0.0186081	0.022187	0.00962757	0.0151066	0.0185762	0.0114576	0.0264933	0.0169479	0.0212049	0.0080125	0.0173738	0.0107556
584500	NT	0.00820945	0.00806801	0.0105445	0.00627504	0.00888428	0.0129853	0.0390641	0.0324835	0.0256882	0.0146896	0.0124735	0.0122921
584500	T	0.00725168	0.0105893	0.00939835	0.00650745	0.0106611	0.0114576	0.0422406	0.026128	0.0312015	0.016025	0.0159259	0.00921907
585500	NT	0.0119037	0.00907652	0.0116906	0.0104584	0.0119534	0.0183322	0.034198	0.0285996	0.0283539	0.0200312	0.0173738	0.0153651
585500	T	0.0136824	0.016136	0.0146706	0.0155714	0.0188993	0.0160407	0.0591368	0.0692039	0.0543451	0.016025	0.0149236	0.0130603
586500	NT	0.0114932	0.00958077	0.0105445	0.0146418	0.0129226	0.014513	0.0289263	0.0275403	0.0252035	0.0120187	0.0152577	0.0122921
586500	T	0.0112196	0.0146233	0.013066	0.0195224	0.0221299	0.0175684	0.0694097	0.0776779	0.0634934	0.0227021	0.014144	0.0145969
587500	NT	0.0102618	0.00705951	0.0119199	0.0118529	0.0116303	0.00611074	0.0254795	0.0289527	0.0197508	0.0106833	0.014144	0.0122921
587500	T	0.0117669	0.012102	0.0132952	0.0106908	0.00839968	0.014513	0.0430516	0.0342489	0.0324737	0.0173604	0.0159259	0.0138286
588500	NT	0.00861992	0.0136148	0.015129	0.00976118	0.00856122	0.014513	0.034198	0.0331896	0.0288992	0.0080125	0.0155918	0.0161334
588500	T	0.0181976	0.0206743	0.0148998	0.0220789	0.0163148	0.0168045	0.0386586	0.0275403	0.0272634	0.0200312	0.0149236	0.00921907
589500	NT	0.00807263	0.010085	0.0155875	0.00836672	0.00920734	0.00611074	0.0310891	0.0275403	0.0244159	0.0120187	0.0167055	0.0115238
589500	T	0.0158716	0.016136	0.0153583	0.0213816	0.0201915	0.0236791	0.0456874	0.0519029	0.0358059	0.0133542	0.0161487	0.0184381
590500	NT	0.0084831	0.00857226	0.013066	0.00836672	0.010015	0.00916611	0.0263581	0.0229503	0.0244765	0.0173604	0.0142554	0.0169016
590500	T	0.02025	0.022187	0.0121491	0.0248678	0.0226145	0.014513	0.0506887	0.0649669	0.0499829	0.0120187	0.0147009	0.00998732
591500	NT	0.00752533	0.00806801	0.00871066	0.00697227	0.00936888	0.00763843	0.016288	0.0180071	0.0120565	0.0080125	0.00790729	0.00921907
591500	T	0.00437837	0.00907652	0.0121491	0.00952877	0.00694589	0.0122215	0.0298725	0.0300119	0.0224166	0.0080125	0.00946647	0.0107556
592500	NT	0.00985134	0.012102	0.0112322	0.0123177	0.00839968	0.0106938	0.0262229	0.026128	0.0206596	0.0120187	0.00779592	0.0107556
592500	T	0.0090304	0.00705951	0.0137537	0.010226	0.00807662	0.00458306	0.0312918	0.0183602	0.0227801	0.0106833	0.0101347	0.0130603
593500	NT	0.00711486	0.0110935	0.0112322	0.00441577	0.00662283	0.00763843	0.0290615	0.0208318	0.0179333	0.00400625	0.00813003	0.0115238
593500	T	0.010125	0.00857226	0.0098568	0.0104584	0.00969194	0.00687458	0.0274395	0.0197725	0.0154493	0.0080125	0.00813003	0.00537779
594500	NT	0.0112196	0.00705951	0.0126075	0.00952877	0.00743049	0.00992996	0.0200051	0.0162417	0.0168427	0.0080125	0.00968921	0.0130603
594500	T	0.00875675	0.0110935	0.0116906	0.00836672	0.0121149	0.0114576	0.0216948	0.0137702	0.0146617	0.0106833	0.00679358	0.00768256
595500	NT	0.0119037	0.014119	0.0178798	0.0151066	0.0138918	0.0122215	0.0281829	0.0240095	0.0250218	0.0213667	0.0162601	0.0138286
595500	T	0.0121774	0.0131105	0.0114614	0.0120853	0.00936888	0.0114576	0.0383206	0.0388389	0.0359877	0.0200312	0.0163714	0.0161334
596500	NT	0.0160084	0.024204	0.0119199	0.0167334	0.0182532	0.0152769	0.0284533	0.0324835	0.0212655	0.0106833	0.0162601	0.0222794
596500	T	0.010125	0.0126063	0.0155875	0.0146418	0.0138918	0.0152769	0.0342656	0.0254218	0.0257488	0.0267083	0.0187102	0.0138286
597500	NT	0.0034206	0.00554676	0.00343842	0.00557782	0.00306911	0.00840227	0.0062854	0.00635546	0.00557385	0.00534167	0.00601399	0.00460953
597500	T	0.00301013	0.000504251	0.00252151	0.00162686	0.00129226	0.000763843	0.00689366	0.00600238	0.00587678	0.00400625	0.00846414	0.00768256
598500	NT	0.000136824	0	0.000229228	0	0	0	0	0	6.05854e-05	0	0.00011137	0
598500	T	0	0	0	0	0	0	0.00013517	0	0.000121171	0	0	0
599500	NT	0	0	0	0	0	0	0	0	0	0	0	0
599500	T	0	0	0	0	0	0	0	0	0	0	0	0
600500	NT	0	0	0	0	0	0	0	0	0	0	0	0
600500	T	0	0	0	0	0	0	0	0	0	0	0	0
601500	NT	0	0	0	0	0	0	0	0	0	0	0	0
601500	T	0	0	0	0	0	0	0	0	0	0	0	0
602500	NT	0	0	0	0	0	0	0	0	0	0	0	0
602500	T	0	0	0	0	0	0	0	0	0	0	0	0
603500	NT	0.00711486	0.012102	0.0190259	0.00999359	0.00953041	0.0160407	0.0293319	0.0243626	0.02484	0.0307146	0.0238332	0.0291937
603500	T	0.017103	0.012102	0.0139829	0.0197548	0.0242299	0.0114576	0.0257499	0.0225972	0.0238706	0.0240375	0.0224968	0.029962
604500	NT	0.0172398	0.0110935	0.0148998	0.020452	0.0130841	0.024443	0.0307511	0.026128	0.0329584	0.0227021	0.0267289	0.0284255
[truncated: 8,065 more rows]
